# Supplementary material for: Development and evaluation of a colorectal cancer screening method using machine learning‐based gut microbiota analysis
Source: Cancer Med. 2022 Mar 22;11(16):3194–206. doi: 10.1002/cam4.4671 (PMC9385600; doi:10.1002/cam4.4671)
Supplement: Supplementary file 2 — Appendix S1: Supporting Information [file CAM4-11-3194-s001.xlsx]

## Sheet: clinical information
							Tumour characteristics					Life style disease				Other personal history
Sample ID		Study population	Group	Gender	Age	BMI	Depth of tumour invasion	Stage	Tumour location	Alcohol drinking	Smoking	Diabetes	Hypertension	Hyperlipidemia	Hyperuricemia	Autoimmune diseases	Endocrine organ diseases	Cholecystectomy	Appendectomy	Chronic liver diseases	Abdominal surgery without gastrointestinal reconstruction	Malignant tumor	FOBT	qPCR
F0001	Training data	Tokyo	Healthy individuals	Female	54	23.05	NA	NA	NA	Yes	Yes	No	No	No	No	No	No	No	No	No	No	No	NA	Yes
F0002	Training data	Tokyo	Healthy individuals	Male	48	23.55	NA	NA	NA	Yes	No	No	No	No	No	Yes	Yes	No	Yes	No	No	No	NA	Yes
F0003	Training data	Tokyo	Healthy individuals	Male	53	28.4	NA	NA	NA	Yes	No	No	No	No	No	No	No	No	No	No	No	No	NA	Yes
F0004	Training data	Tokyo	Healthy individuals	Male	65	24.2	NA	NA	NA	Yes	No	No	No	Yes	No	No	No	No	No	No	No	Yes	NA	Yes
F0005	Training data	Tokyo	Healthy individuals	Male	63	23.22	NA	NA	NA	Yes	No	Yes	Yes	No	No	No	No	No	No	No	No	No	NA	Yes
F0006	Training data	Tokyo	Healthy individuals	Female	61	19.17	NA	NA	NA	No	No	No	No	No	No	No	No	No	Yes	No	Yes	Yes	NA	Yes
F0007	Training data	Tokyo	Healthy individuals	Female	59	29.69	NA	NA	NA	Yes	No	No	Yes	No	No	No	Yes	No	No	No	Yes	No	NA	Yes
F0008	Training data	Tokyo	Healthy individuals	Female	47	18.81	NA	NA	NA	Yes	No	No	No	No	No	No	No	No	No	No	No	Yes	NA	Yes
F0009	Training data	Tokyo	Healthy individuals	Female	50	19.68	NA	NA	NA	No	No	No	No	No	No	No	No	No	Yes	No	Yes	No	NA	Yes
F0010	Training data	Tokyo	Healthy individuals	Female	70	27.1	NA	NA	NA	No	No	No	Yes	No	No	No	No	No	No	No	Yes	No	NA	Yes
F0011	Training data	Tokyo	Healthy individuals	Male	51	20.61	NA	NA	NA	Yes	No	No	No	No	No	No	No	No	Yes	No	No	No	NA	Yes
F0012	Training data	Tokyo	Healthy individuals	Female	55	21.09	NA	NA	NA	Yes	No	No	No	No	No	No	No	No	No	No	No	No	NA	Yes
F0013	Training data	Tokyo	Healthy individuals	Male	72	29.3	NA	NA	NA	Yes	Yes	No	No	Yes	Yes	No	No	No	No	No	No	No	NA	Yes
F0014	Training data	Tokyo	Healthy individuals	Male	49	30.12	NA	NA	NA	No	No	Yes	No	Yes	Yes	No	No	No	No	No	No	No	NA	Yes
F0015	Training data	Tokyo	Healthy individuals	Female	50	22.59	NA	NA	NA	Yes	No	No	No	No	No	No	No	No	Yes	No	No	No	NA	Yes
F0016	Training data	Tokyo	Healthy individuals	Female	59	17.65	NA	NA	NA	No	Yes	No	No	No	No	No	No	No	Yes	No	Yes	Yes	NA	Yes
F0017	Training data	Tokyo	Healthy individuals	Female	64	26.75	NA	NA	NA	Yes	No	No	No	No	No	No	Yes	No	No	No	No	Yes	NA	Yes
F0018	Training data	Tokyo	Healthy individuals	Female	75	21.66	NA	NA	NA	Yes	No	No	No	No	No	No	No	Yes	No	No	No	No	NA	Yes
F0019	Training data	Tokyo	Healthy individuals	Female	36	18.5	NA	NA	NA	No	No	No	No	No	No	No	No	No	No	No	No	No	NA	Yes
F0020	Training data	Tokyo	Healthy individuals	Male	36	22.34	NA	NA	NA	Yes	No	No	No	No	No	No	No	No	No	No	No	No	NA	Yes
F0021	Training data	Tokyo	Healthy individuals	Male	63	22.74	NA	NA	NA	No	No	No	No	No	No	No	No	No	No	No	No	No	NA	Yes
F0022	Training data	Tokyo	Healthy individuals	Male	49	23.66	NA	NA	NA	Yes	No	No	No	Yes	No	No	No	No	No	No	No	No	NA	Yes
F0023	Training data	Tokyo	Healthy individuals	Male	70	23.35	NA	NA	NA	Yes	No	No	No	No	No	No	No	No	No	No	No	Yes	NA	Yes
F0024	Training data	Tokyo	Healthy individuals	Female	42	21.88	NA	NA	NA	No	No	No	No	No	No	No	No	No	No	No	NA	No	NA	Yes
F0025	Training data	Tokyo	Healthy individuals	Female	60	20.84	NA	NA	NA	No	No	No	No	No	No	No	No	No	No	No	No	No	NA	Yes
F0026	Training data	Tokyo	Healthy individuals	Male	41	22.77	NA	NA	NA	Yes	No	No	No	No	No	No	No	No	No	No	No	No	NA	Yes
F0027	Training data	Tokyo	Healthy individuals	Female	42	14.62	NA	NA	NA	No	No	No	No	No	No	No	No	No	No	No	No	No	NA	Yes
F0028	Training data	Tokyo	Healthy individuals	Male	54	23.06	NA	NA	NA	Yes	No	No	No	No	No	No	No	No	No	No	No	No	NA	Yes
F0029	Training data	Tokyo	Healthy individuals	Female	58	17.12	NA	NA	NA	Yes	No	No	No	No	No	No	No	No	No	No	No	Yes	NA	Yes
F0030	Training data	Tokyo	Healthy individuals	Male	66	22.13	NA	NA	NA	Yes	No	Yes	Yes	Yes	No	No	No	No	No	No	No	Yes	NA	Yes
F0031	Training data	Tokyo	Healthy individuals	Female	68	20.18	NA	NA	NA	Yes	No	No	Yes	Yes	No	No	No	Yes	Yes	No	No	Yes	NA	Yes
F0032	Training data	Tokyo	Healthy individuals	Male	67	27.82	NA	NA	NA	Yes	Yes	Yes	Yes	Yes	Yes	No	No	No	Yes	No	No	No	NA	Yes
F0033	Training data	Tokyo	Healthy individuals	Male	57	31.36	NA	NA	NA	NA	NA	No	Yes	Yes	Yes	No	No	No	No	No	No	No	NA	Yes
F0034	Training data	Tokyo	Healthy individuals	Male	49	25.47	NA	NA	NA	Yes	No	No	No	Yes	No	No	No	No	No	No	No	No	NA	Yes
F0035	Training data	Tokyo	Healthy individuals	Female	62	24.97	NA	NA	NA	Yes	No	No	No	No	No	No	No	No	Yes	No	Yes	Yes	NA	Yes
F0036	Training data	Tokyo	Healthy individuals	Male	63	24.46	NA	NA	NA	Yes	Yes	No	No	Yes	No	No	No	No	No	No	No	No	NA	Yes
F0037	Training data	Tokyo	Healthy individuals	Male	56	33.85	NA	NA	NA	Yes	No	No	No	No	No	No	No	No	No	No	No	No	NA	Yes
F0038	Training data	Tokyo	Healthy individuals	Female	55	16.98	NA	NA	NA	No	No	No	No	No	No	No	No	No	No	No	No	No	NA	Yes
F0039	Training data	Tokyo	Healthy individuals	Female	39	22.28	NA	NA	NA	Yes	No	No	No	No	No	No	No	No	No	No	No	No	NA	Yes
F0040	Training data	Tokyo	Healthy individuals	Female	67	22.6	NA	NA	NA	No	No	No	No	Yes	No	No	No	No	No	No	Yes	No	NA	Yes
F0041	Training data	Tokyo	Healthy individuals	Female	70	21.81	NA	NA	NA	Yes	No	No	No	Yes	No	No	Yes	No	No	No	No	No	NA	Yes
F0042	Training data	Tokyo	Healthy individuals	Female	62	21.98	NA	NA	NA	No	No	No	Yes	Yes	No	No	No	No	No	No	No	No	NA	Yes
F0043	Training data	Tokyo	Healthy individuals	Female	56	27.15	NA	NA	NA	Yes	No	No	No	Yes	No	Yes	Yes	No	No	No	No	No	NA	Yes
F0044	Training data	Tokyo	Healthy individuals	Female	59	18.56	NA	NA	NA	Yes	No	Yes	No	Yes	No	No	No	No	No	No	No	No	NA	Yes
F0045	Training data	Tokyo	Healthy individuals	Female	51	28.89	NA	NA	NA	Yes	No	No	No	No	No	No	No	No	No	No	No	No	NA	Yes
F0046	Training data	Tokyo	Healthy individuals	Female	57	24.14	NA	NA	NA	Yes	No	No	No	No	No	No	No	No	Yes	No	No	No	NA	Yes
F0047	Training data	Tokyo	Healthy individuals	Female	62	26.14	NA	NA	NA	Yes	No	No	No	No	No	Yes	No	No	No	No	No	No	NA	Yes
F0048	Training data	Tokyo	Healthy individuals	Female	54	25.33	NA	NA	NA	No	No	No	No	No	No	No	No	No	No	No	No	No	NA	Yes
F0049	Training data	Tokyo	Healthy individuals	Male	50	23.34	NA	NA	NA	No	No	No	No	No	No	No	No	No	No	No	No	No	NA	Yes
F0050	Training data	Tokyo	Healthy individuals	Female	65	23.24	NA	NA	NA	NA	NA	No	No	Yes	No	No	No	No	No	No	No	No	NA	Yes
F0051	Training data	Tokyo	Healthy individuals	Female	52	22.48	NA	NA	NA	NA	NA	No	No	No	No	No	No	No	No	No	Yes	Yes	NA	Yes
F0052	Training data	Tokyo	Colorectal cancer patients	Female	48	22.88	1.Tis	Stage0	3.Rectum	Yes	No	No	No	No	No	No	No	No	No	No	Yes	No	NA	Yes
F0053	Training data	Tokyo	Colorectal cancer patients	Female	82	27.62	1.Tis	Stage0	2.Distal	Yes	No	No	No	No	No	No	No	No	No	No	No	No	NA	Yes
F0054	Training data	Tokyo	Colorectal cancer patients	Male	60	23.41	1.Tis	Stage0	3.Rectum	Yes	No	No	No	No	No	No	No	Yes	No	No	No	No	NA	Yes
F0055	Training data	Tokyo	Colorectal cancer patients	Female	63	23.51	1.Tis	Stage0	1.Proximal	Yes	No	No	No	No	No	No	Yes	No	No	No	No	No	NA	Yes
F0056	Training data	Tokyo	Colorectal cancer patients	Male	72	23.64	1.Tis	Stage0	3.Rectum	No	No	No	No	Yes	No	No	No	No	No	No	No	No	NA	Yes
F0057	Training data	Tokyo	Colorectal cancer patients	Male	70	25.34	1.Tis	Stage0	3.Rectum	No	Yes	No	Yes	Yes	No	No	Yes	No	No	No	No	No	NA	Yes
F0058	Training data	Tokyo	Colorectal cancer patients	Male	73	28.25	1.Tis	Stage0	2.Distal	Yes	No	No	Yes	No	No	No	No	No	No	No	No	No	NA	Yes
F0059	Training data	Tokyo	Colorectal cancer patients	Male	60	24.48	2.T1	Stage1	3.Rectum	Yes	Yes	No	Yes	Yes	Yes	No	No	No	No	No	No	No	NA	Yes
F0060	Training data	Tokyo	Colorectal cancer patients	Female	69	27.5	2.T1	Stage1	3.Rectum	No	No	No	No	No	No	Yes	Yes	Yes	No	No	No	No	NA	Yes
F0061	Training data	Tokyo	Colorectal cancer patients	Male	71	17.79	3.T2	Stage1	3.Rectum	Yes	No	No	No	No	Yes	No	No	No	No	No	No	No	NA	Yes
F0062	Training data	Tokyo	Colorectal cancer patients	Male	73	19.42	2.T1	Stage1	2.Distal	No	No	No	Yes	Yes	No	Yes	No	No	No	No	No	No	NA	Yes
F0063	Training data	Tokyo	Colorectal cancer patients	Female	56	19.08	2.T1	Stage1	3.Rectum	Yes	No	No	No	No	No	Yes	No	No	Yes	No	Yes	No	NA	Yes
F0064	Training data	Tokyo	Colorectal cancer patients	Female	53	22.91	3.T2	Stage1	3.Rectum	No	No	No	No	No	No	No	No	No	Yes	No	Yes	No	NA	Yes
F0065	Training data	Tokyo	Colorectal cancer patients	Male	85	21.69	2.T1	Stage1	2.Distal	No	No	No	Yes	No	No	No	No	No	Yes	No	No	No	NA	Yes
F0066	Training data	Tokyo	Colorectal cancer patients	Male	45	19.98	2.T1	Stage1	3.Rectum	Yes	No	No	No	No	No	No	No	No	No	No	No	No	NA	Yes
F0067	Training data	Tokyo	Colorectal cancer patients	Female	72	32.01	2.T1	Stage1	1.Proximal	No	No	Yes	Yes	No	No	No	No	No	Yes	Yes	Yes	No	NA	Yes
F0068	Training data	Tokyo	Colorectal cancer patients	Male	85	22.45	3.T2	Stage1	3.Rectum	No	No	No	Yes	No	No	No	No	No	No	No	No	No	NA	Yes
F0069	Training data	Tokyo	Colorectal cancer patients	Male	71	20.7	2.T1	Stage1	1.Proximal	No	No	No	No	No	No	No	No	No	No	No	No	No	NA	Yes
F0070	Training data	Tokyo	Colorectal cancer patients	Female	37	17.25	3.T2	Stage1	3.Rectum	Yes	No	No	No	No	No	No	No	No	No	No	No	No	NA	Yes
F0071	Training data	Tokyo	Colorectal cancer patients	Male	59	21.57	2.T1	Stage1	3.Rectum	Yes	No	No	No	No	No	No	No	No	No	No	No	No	NA	Yes
F0072	Training data	Tokyo	Colorectal cancer patients	Female	72	24.96	2.T1	Stage1	1.Proximal	No	No	No	Yes	No	No	No	No	No	No	No	No	No	NA	Yes
F0073	Training data	Tokyo	Colorectal cancer patients	Female	71	37.65	2.T1	Stage1	1.Proximal	No	No	No	No	No	No	No	No	No	No	No	Yes	No	NA	Yes
F0074	Training data	Tokyo	Colorectal cancer patients	Male	60	22.69	4.T3	Stage2	3.Rectum	No	No	No	No	Yes	No	No	No	No	No	No	No	No	NA	Yes
F0075	Training data	Tokyo	Colorectal cancer patients	Male	57	20.64	4.T3	Stage2	3.Rectum	Yes	No	No	No	No	No	No	No	No	No	No	No	No	NA	Yes
F0076	Training data	Tokyo	Colorectal cancer patients	Male	34	25.43	4.T3	Stage2	3.Rectum	Yes	No	No	No	No	No	No	No	No	No	No	No	No	NA	Yes
F0077	Training data	Tokyo	Colorectal cancer patients	Male	61	29.39	4.T3	Stage2	3.Rectum	Yes	Yes	No	Yes	No	No	No	No	No	No	No	No	No	NA	Yes
F0078	Training data	Tokyo	Colorectal cancer patients	Female	52	19.16	4.T3	Stage2	2.Distal	Yes	No	No	No	No	No	No	No	No	No	No	No	No	NA	Yes
F0079	Training data	Tokyo	Colorectal cancer patients	Female	72	21.78	4.T3	Stage2	2.Distal	No	No	No	No	No	No	No	No	No	No	No	No	No	NA	Yes
F0080	Training data	Tokyo	Colorectal cancer patients	Male	71	21.41	4.T3	Stage2	2.Distal	Yes	No	No	No	No	No	No	No	No	No	No	No	No	NA	Yes
F0081	Training data	Tokyo	Colorectal cancer patients	Male	41	22.65	4.T3	Stage3	3.Rectum	Yes	Yes	No	No	No	No	No	No	No	No	No	No	No	NA	Yes
F0082	Training data	Tokyo	Colorectal cancer patients	Male	49	21.12	4.T3	Stage3	3.Rectum	Yes	Yes	No	No	No	No	No	No	No	Yes	No	No	No	NA	Yes
F0083	Training data	Tokyo	Colorectal cancer patients	Male	65	25.68	4.T3	Stage3	1.Proximal	No	Yes	No	Yes	No	Yes	No	No	No	No	No	No	No	NA	Yes
F0084	Training data	Tokyo	Colorectal cancer patients	Male	67	26.25	4.T3	Stage3	2.Distal	No	Yes	No	No	No	No	No	No	No	No	No	No	No	NA	Yes
F0085	Training data	Tokyo	Colorectal cancer patients	Female	62	25.19	3.T2	Stage3	3.Rectum	Yes	Yes	No	Yes	No	No	No	No	No	Yes	No	Yes	No	NA	Yes
F0086	Training data	Tokyo	Colorectal cancer patients	Male	61	27.68	3.T2	Stage3	3.Rectum	Yes	Yes	No	Yes	Yes	Yes	No	No	No	No	No	No	No	NA	Yes
F0087	Training data	Tokyo	Colorectal cancer patients	Male	68	13.26	5.T4	Stage3	1.Proximal	Yes	No	Yes	Yes	Yes	Yes	No	No	No	No	No	No	No	NA	Yes
F0088	Training data	Tokyo	Colorectal cancer patients	Female	52	20.43	3.T2	Stage3	2.Distal	Yes	No	No	No	No	No	No	No	No	No	No	No	No	NA	Yes
F0089	Training data	Tokyo	Colorectal cancer patients	Male	69	24.19	4.T3	Stage3	3.Rectum	Yes	Yes	No	No	No	No	No	No	No	Yes	No	No	No	NA	Yes
F0090	Training data	Tokyo	Colorectal cancer patients	Female	71	20.84	3.T2	Stage3	1.Proximal	No	No	No	Yes	Yes	No	No	No	No	Yes	No	No	No	NA	Yes
F0091	Training data	Tokyo	Colorectal cancer patients	Male	62	27.64	4.T3	Stage3	1.Proximal	No	No	No	No	No	No	No	No	No	No	No	No	No	NA	Yes
F0092	Training data	Tokyo	Colorectal cancer patients	Male	56	25.83	4.T3	Stage3	2.Distal	Yes	No	No	Yes	No	No	No	No	No	No	No	No	No	NA	Yes
F0093	Training data	Tokyo	Colorectal cancer patients	Male	78	22.11	5.T4	Stage3	2.Distal	Yes	No	No	No	No	Yes	No	No	No	No	No	No	No	NA	Yes
F0094	Training data	Tokyo	Colorectal cancer patients	Male	69	18.86	4.T3	Stage3	3.Rectum	Yes	No	Yes	No	No	No	No	No	No	No	No	No	No	NA	Yes
F0095	Training data	Tokyo	Colorectal cancer patients	Female	47	19.29	3.T2	Stage3	3.Rectum	No	No	No	No	No	No	No	No	No	No	No	No	No	NA	Yes
F0096	Training data	Tokyo	Colorectal cancer patients	Male	69	21.42	5.T4	Stage3	1.Proximal	Yes	Yes	No	No	No	No	No	No	No	No	No	No	No	NA	Yes
F0097	Training data	Tokyo	Colorectal cancer patients	Female	70	19.45	4.T3	Stage3	1.Proximal	Yes	No	No	No	No	No	No	Yes	No	No	No	No	No	NA	Yes
F0098	Training data	Tokyo	Colorectal cancer patients	Female	71	26.99	5.T4	Stage4	1.Proximal	No	No	No	No	No	No	No	No	No	No	No	No	No	NA	Yes
F0099	Training data	Tokyo	Colorectal cancer patients	Male	43	21.52	5.T4	Stage4	1.Proximal	Yes	Yes	No	No	No	No	No	No	No	No	No	No	No	NA	Yes
F0100	Training data	Tokyo	Colorectal cancer patients	Female	66	22.26	5.T4	Stage4	1.Proximal	Yes	No	No	No	No	No	No	No	No	No	No	No	No	NA	Yes
F0101	Training data	Tokyo	Colorectal cancer patients	Male	55	22.71	5.T4	Stage4	2.Distal	Yes	Yes	No	No	No	No	No	No	No	No	No	No	No	NA	Yes
F0102	Training data	Tokyo	Colorectal cancer patients	Female	57	20.19	5.T4	Stage4	3.Rectum	Yes	No	No	No	No	No	No	No	No	Yes	No	No	No	NA	Yes
F0103	Training data	Tokyo	Colorectal cancer patients	Male	72	17.41	4.T3	Stage4	2.Distal	Yes	No	No	No	No	No	No	No	No	No	No	No	No	NA	Yes
F0104	Training data	Tokyo	Colorectal cancer patients	Male	33	37.53	4.T3	Stage4	3.Rectum	Yes	No	No	No	No	No	No	No	No	No	No	No	No	NA	Yes
F0105	Training data	Tokyo	Healthy individuals	Male	58	30.46	NA	NA	NA	Yes	No	No	Yes	Yes	No	No	No	No	No	No	No	Yes	NA	Yes
F0106	Training data	Tokyo	Healthy individuals	Female	73	19.64	NA	NA	NA	No	No	No	Yes	No	No	No	No	No	No	No	No	No	NA	Yes
F0107	Training data	Tokyo	Healthy individuals	Male	65	22.91	NA	NA	NA	Yes	No	No	No	No	No	No	No	No	No	No	No	No	False positive	Yes
F0108	Training data	Tokyo	Healthy individuals	Male	49	26.63	NA	NA	NA	Yes	Yes	No	No	No	No	No	No	No	No	No	No	No	NA	Yes
F0109	Training data	Tokyo	Healthy individuals	Male	48	23.53	NA	NA	NA	No	No	No	No	Yes	No	No	No	No	No	No	No	No	NA	Yes
F0110	Training data	Tokyo	Healthy individuals	Female	54	23.73	NA	NA	NA	Yes	No	No	No	No	No	No	No	No	No	No	No	No	NA	Yes
F0111	Training data	Tokyo	Healthy individuals	Male	45	21.35	NA	NA	NA	Yes	No	No	No	No	No	No	No	No	No	No	No	No	NA	Yes
F0112	Training data	Tokyo	Healthy individuals	Male	48	30.12	NA	NA	NA	Yes	No	No	No	No	No	No	No	No	Yes	No	No	No	NA	Yes
F0113	Training data	Tokyo	Healthy individuals	Female	59	22.2	NA	NA	NA	Yes	No	No	No	No	No	No	Yes	No	No	No	No	No	NA	Yes
F0114	Training data	Tokyo	Healthy individuals	Male	63	23.36	NA	NA	NA	Yes	Yes	No	No	No	No	No	No	No	No	No	No	Yes	NA	Yes
F0115	Training data	Tokyo	Healthy individuals	Male	52	26.82	NA	NA	NA	Yes	No	No	No	No	No	Yes	Yes	No	No	No	No	Yes	NA	Yes
F0116	Training data	Tokyo	Healthy individuals	Male	70	23.73	NA	NA	NA	No	No	No	No	No	No	No	No	No	No	Yes	No	No	NA	Yes
F0117	Training data	Tokyo	Healthy individuals	Female	70	19.09	NA	NA	NA	Yes	No	No	No	No	No	No	No	No	No	No	Yes	Yes	NA	Yes
F0118	Training data	Tokyo	Healthy individuals	Male	67	20.74	NA	NA	NA	Yes	Yes	Yes	No	Yes	Yes	No	No	No	No	No	No	No	NA	Yes
F0119	Training data	Tokyo	Healthy individuals	Male	49	25.76	NA	NA	NA	Yes	No	No	No	Yes	No	No	No	No	No	No	No	No	NA	Yes
F0120	Training data	Tokyo	Healthy individuals	Male	49	19.19	NA	NA	NA	Yes	No	No	No	No	No	No	No	Yes	No	No	No	No	NA	Yes
F0121	Training data	Tokyo	Healthy individuals	Male	52	25.83	NA	NA	NA	Yes	No	No	No	No	Yes	No	No	No	No	No	No	No	NA	Yes
F0122	Training data	Tokyo	Healthy individuals	Female	45	22.51	NA	NA	NA	No	No	No	No	No	No	No	No	No	Yes	No	No	No	NA	Yes
F0123	Training data	Tokyo	Healthy individuals	Male	63	26.16	NA	NA	NA	No	Yes	No	No	Yes	Yes	Yes	Yes	No	Yes	No	No	No	NA	Yes
F0124	Training data	Tokyo	Healthy individuals	Male	63	21.9	NA	NA	NA	Yes	No	No	No	No	No	No	No	No	No	No	No	No	NA	Yes
F0125	Training data	Tokyo	Healthy individuals	Female	43	20.72	NA	NA	NA	No	Yes	No	No	No	No	No	No	Yes	No	No	No	No	NA	Yes
F0126	Training data	Tokyo	Healthy individuals	Male	37	25.61	NA	NA	NA	Yes	No	No	No	No	No	No	No	No	Yes	No	No	No	NA	Yes
F0127	Training data	Tokyo	Healthy individuals	Female	52	27.02	NA	NA	NA	Yes	No	No	No	No	No	No	No	No	No	No	No	No	NA	Yes
F0128	Training data	Tokyo	Healthy individuals	Male	71	24.65	NA	NA	NA	No	Yes	No	No	Yes	No	No	No	No	No	No	No	No	NA	Yes
F0129	Training data	Tokyo	Healthy individuals	Female	37	18.97	NA	NA	NA	Yes	No	No	No	No	No	No	No	No	Yes	No	No	No	NA	Yes
F0130	Training data	Tokyo	Healthy individuals	Female	43	22.27	NA	NA	NA	No	No	No	No	No	No	No	No	No	No	No	No	No	NA	Yes
F0131	Training data	Tokyo	Healthy individuals	Male	62	26.91	NA	NA	NA	Yes	Yes	No	Yes	Yes	Yes	No	No	No	Yes	No	No	No	NA	Yes
F0132	Training data	Tokyo	Healthy individuals	Male	65	21.16	NA	NA	NA	NA	NA	No	No	No	Yes	No	No	No	No	No	No	No	NA	Yes
F0133	Training data	Tokyo	Healthy individuals	Female	70	22.74	NA	NA	NA	No	No	No	No	Yes	No	No	Yes	No	Yes	No	No	No	NA	Yes
F0134	Training data	Tokyo	Healthy individuals	Female	69	19.8	NA	NA	NA	Yes	No	No	No	No	No	No	No	No	No	No	No	No	NA	Yes
F0135	Training data	Tokyo	Healthy individuals	Male	56	20.63	NA	NA	NA	Yes	Yes	No	No	No	Yes	No	No	No	Yes	No	No	No	NA	Yes
F0136	Training data	Tokyo	Healthy individuals	Female	45	23.38	NA	NA	NA	No	No	No	No	Yes	No	No	No	No	Yes	No	No	No	NA	Yes
F0137	Training data	Tokyo	Healthy individuals	Male	59	26.48	NA	NA	NA	Yes	No	No	No	No	No	No	No	No	No	No	No	No	NA	Yes
F0138	Training data	Tokyo	Healthy individuals	Female	55	20.32	NA	NA	NA	Yes	No	No	No	Yes	No	No	No	No	No	No	No	No	NA	Yes
F0139	Training data	Tokyo	Healthy individuals	Male	84	24.55	NA	NA	NA	No	No	No	No	Yes	No	No	No	No	Yes	No	No	Yes	NA	Yes
F0140	Training data	Tokyo	Healthy individuals	Female	56	20.14	NA	NA	NA	Yes	No	No	No	No	No	No	No	No	No	No	No	No	NA	Yes
F0141	Training data	Tokyo	Healthy individuals	Male	76	25.38	NA	NA	NA	Yes	No	No	Yes	No	No	No	No	No	No	No	No	No	NA	Yes
F0142	Training data	Tokyo	Healthy individuals	Female	61	20.54	NA	NA	NA	Yes	No	No	No	Yes	No	No	Yes	No	Yes	No	No	No	NA	Yes
F0143	Training data	Tokyo	Healthy individuals	Female	40	18	NA	NA	NA	No	No	No	No	No	No	No	No	No	No	No	No	No	NA	Yes
F0144	Training data	Tokyo	Healthy individuals	Male	47	23.47	NA	NA	NA	Yes	No	No	No	No	No	No	No	No	No	No	No	No	NA	Yes
F0145	Training data	Tokyo	Healthy individuals	Female	64	27.81	NA	NA	NA	Yes	No	No	No	No	No	No	Yes	No	No	No	No	No	NA	Yes
F0146	Training data	Tokyo	Healthy individuals	Female	45	18.35	NA	NA	NA	No	No	No	No	No	No	No	No	Yes	No	No	Yes	No	NA	Yes
F0147	Training data	Tokyo	Colorectal cancer patients	Female	50	19.19	1.Tis	Stage0	2.Distal	Yes	No	No	No	No	No	No	No	No	No	No	No	Yes	NA	Yes
F0148	Training data	Tokyo	Colorectal cancer patients	Male	74	23.74	1.Tis	Stage0	3.Rectum	Yes	No	No	No	No	No	No	No	No	No	No	No	No	NA	Yes
F0149	Training data	Tokyo	Colorectal cancer patients	Female	57	27.24	1.Tis	Stage0	3.Rectum	No	No	No	No	No	No	No	No	No	No	No	No	No	NA	Yes
F0150	Training data	Tokyo	Colorectal cancer patients	Male	53	24.58	1.Tis	Stage0	1.Proximal	Yes	No	No	No	Yes	No	No	No	No	No	No	No	No	NA	Yes
F0151	Training data	Tokyo	Colorectal cancer patients	Male	68	23.23	1.Tis	Stage0	3.Rectum	Yes	No	No	Yes	No	No	No	No	No	No	No	No	No	NA	Yes
F0152	Training data	Tokyo	Colorectal cancer patients	Female	44	20.69	1.Tis	Stage0	1.Proximal	Yes	No	No	No	No	No	No	No	No	No	No	Yes	No	NA	Yes
F0153	Training data	Tokyo	Colorectal cancer patients	Female	47	37.34	1.Tis	Stage0	3.Rectum	No	No	No	No	No	No	No	No	No	No	No	Yes	No	NA	Yes
F0154	Training data	Tokyo	Colorectal cancer patients	Male	48	22.34	1.Tis	Stage0	1.Proximal	Yes	No	No	No	No	No	No	No	No	No	No	No	No	NA	Yes
F0155	Training data	Tokyo	Colorectal cancer patients	Female	68	23.27	1.Tis	Stage0	2.Distal	No	No	No	No	Yes	No	No	No	No	No	No	No	No	NA	Yes
F0156	Training data	Tokyo	Colorectal cancer patients	Male	84	22.33	2.T1	Stage1	1.Proximal	No	No	No	Yes	No	Yes	No	No	No	No	No	No	No	NA	Yes
F0157	Training data	Tokyo	Colorectal cancer patients	Female	63	14.22	2.T1	Stage1	1.Proximal	Yes	No	No	No	No	No	No	No	No	No	No	No	No	NA	Yes
F0158	Training data	Tokyo	Colorectal cancer patients	Male	60	24.15	2.T1	Stage1	3.Rectum	No	No	No	No	Yes	No	No	No	No	No	No	Yes	Yes	NA	Yes
F0159	Training data	Tokyo	Colorectal cancer patients	Female	48	18.82	2.T1	Stage1	1.Proximal	Yes	No	No	No	No	No	No	No	No	No	No	Yes	No	NA	Yes
F0160	Training data	Tokyo	Colorectal cancer patients	Female	54	19.13	2.T1	Stage1	1.Proximal	No	No	No	No	No	No	No	No	No	No	No	No	No	NA	Yes
F0161	Training data	Tokyo	Colorectal cancer patients	Female	40	19.89	2.T1	Stage1	3.Rectum	No	No	No	No	No	No	No	No	No	No	No	No	No	NA	Yes
F0162	Training data	Tokyo	Colorectal cancer patients	Male	69	19.83	2.T1	Stage1	3.Rectum	Yes	No	No	No	No	No	No	No	No	No	No	No	No	NA	Yes
F0163	Training data	Tokyo	Colorectal cancer patients	Male	44	26.74	3.T2	Stage1	2.Distal	No	No	No	No	No	No	No	No	No	No	No	No	No	NA	Yes
F0164	Training data	Tokyo	Colorectal cancer patients	Female	54	28.71	3.T2	Stage1	3.Rectum	Yes	Yes	No	No	Yes	No	No	No	No	No	No	Yes	No	NA	Yes
F0165	Training data	Tokyo	Colorectal cancer patients	Female	71	22.81	3.T2	Stage1	3.Rectum	Yes	No	No	No	No	No	No	No	No	No	No	No	No	NA	Yes
F0166	Training data	Tokyo	Colorectal cancer patients	Male	70	21.92	2.T1	Stage1	3.Rectum	No	No	No	No	Yes	Yes	No	No	No	No	No	No	No	NA	Yes
F0167	Training data	Tokyo	Colorectal cancer patients	Female	76	21.58	3.T2	Stage1	3.Rectum	No	No	Yes	Yes	Yes	Yes	No	No	No	No	No	Yes	No	NA	Yes
F0168	Training data	Tokyo	Colorectal cancer patients	Female	45	17.62	3.T2	Stage1	2.Distal	Yes	No	No	No	No	No	No	No	No	No	No	No	No	NA	Yes
F0169	Training data	Tokyo	Colorectal cancer patients	Female	79	24.5	2.T1	Stage1	1.Proximal	No	No	No	No	No	No	No	No	No	No	No	No	No	NA	Yes
F0170	Training data	Tokyo	Colorectal cancer patients	Male	73	21.59	3.T2	Stage1	3.Rectum	Yes	No	No	No	No	No	No	No	No	No	No	No	Yes	NA	Yes
F0171	Training data	Tokyo	Colorectal cancer patients	Female	62	34.39	3.T2	Stage1	1.Proximal	No	No	No	Yes	No	No	No	No	No	No	No	No	No	NA	Yes
F0172	Training data	Tokyo	Colorectal cancer patients	Female	71	25.85	3.T2	Stage1	1.Proximal	No	No	No	Yes	Yes	No	No	No	No	Yes	No	No	No	NA	Yes
F0173	Training data	Tokyo	Colorectal cancer patients	Female	72	20.71	4.T3	Stage2	2.Distal	No	No	No	No	No	No	No	No	No	No	No	No	No	NA	Yes
F0174	Training data	Tokyo	Colorectal cancer patients	Male	48	23.08	4.T3	Stage2	2.Distal	Yes	No	No	No	No	No	No	No	No	No	No	No	No	NA	Yes
F0175	Training data	Tokyo	Colorectal cancer patients	Female	57	17.43	4.T3	Stage2	3.Rectum	Yes	Yes	No	No	No	No	No	No	No	No	No	Yes	No	NA	Yes
F0176	Training data	Tokyo	Colorectal cancer patients	Female	35	19.09	4.T3	Stage2	1.Proximal	Yes	Yes	No	No	No	No	No	No	No	No	No	No	No	NA	Yes
F0177	Training data	Tokyo	Colorectal cancer patients	Male	46	25.02	4.T3	Stage2	1.Proximal	Yes	Yes	No	No	Yes	No	No	No	No	No	No	No	No	NA	Yes
F0178	Training data	Tokyo	Colorectal cancer patients	Male	55	19.27	4.T3	Stage2	3.Rectum	Yes	No	No	No	No	No	No	No	No	No	No	No	No	NA	Yes
F0179	Training data	Tokyo	Colorectal cancer patients	Male	62	23.91	4.T3	Stage2	2.Distal	Yes	No	Yes	No	Yes	No	No	No	No	No	No	No	No	NA	Yes
F0180	Training data	Tokyo	Colorectal cancer patients	Male	56	22.96	4.T3	Stage2	2.Distal	Yes	No	No	Yes	No	No	No	No	No	No	No	No	No	NA	Yes
F0181	Training data	Tokyo	Colorectal cancer patients	Male	35	20.78	4.T3	Stage2	3.Rectum	Yes	No	No	No	No	No	No	No	No	No	No	No	No	NA	Yes
F0182	Training data	Tokyo	Colorectal cancer patients	Male	73	23.8	4.T3	Stage2	2.Distal	Yes	Yes	No	No	No	No	No	No	No	No	No	No	No	NA	Yes
F0183	Training data	Tokyo	Colorectal cancer patients	Male	77	26.48	4.T3	Stage2	1.Proximal	Yes	No	Yes	Yes	Yes	No	No	No	No	No	No	No	No	NA	Yes
F0184	Training data	Tokyo	Colorectal cancer patients	Male	70	18.94	4.T3	Stage2	2.Distal	Yes	No	No	No	No	No	No	No	No	No	No	No	No	NA	Yes
F0185	Training data	Tokyo	Colorectal cancer patients	Female	79	26.6	4.T3	Stage2	1.Proximal	No	No	No	Yes	Yes	No	No	No	No	No	No	No	No	NA	Yes
F0186	Training data	Tokyo	Colorectal cancer patients	Female	66	20.12	4.T3	Stage2	2.Distal	Yes	No	No	No	No	No	No	No	No	Yes	No	Yes	Yes	NA	Yes
F0187	Training data	Tokyo	Healthy individuals	Male	52	24.12	NA	NA	NA	Yes	Yes	No	No	No	No	No	No	No	No	No	No	No	NA	Yes
F0188	Training data	Tokyo	Healthy individuals	Female	61	21.9	NA	NA	NA	Yes	No	No	No	No	No	No	No	No	No	No	No	Yes	False positive	Yes
F0189	Training data	Tokyo	Healthy individuals	Female	51	18.24	NA	NA	NA	Yes	No	No	No	No	No	No	No	No	Yes	No	No	No	False positive	Yes
F0190	Training data	Tokyo	Healthy individuals	Female	69	24.41	NA	NA	NA	No	No	No	Yes	Yes	No	No	No	No	Yes	No	No	No	False positive	Yes
F0191	Training data	Tokyo	Healthy individuals	Female	64	25.46	NA	NA	NA	Yes	No	No	No	No	No	No	No	No	Yes	No	No	No	False positive	Yes
F0192	Training data	Tokyo	Healthy individuals	Female	46	21.16	NA	NA	NA	No	No	No	No	No	No	No	No	No	No	No	Yes	No	False positive	Yes
F0193	Training data	Tokyo	Healthy individuals	Male	49	22.45	NA	NA	NA	Yes	No	No	Yes	No	Yes	No	No	No	Yes	No	No	No	NA	Yes
F0194	Training data	Tokyo	Healthy individuals	Male	42	22.62	NA	NA	NA	Yes	No	No	No	No	No	No	No	No	No	No	No	Yes	False positive	Yes
F0195	Training data	Tokyo	Healthy individuals	Male	42	19.72	NA	NA	NA	Yes	No	No	No	No	No	No	No	No	No	No	No	No	False positive	Yes
F0196	Training data	Tokyo	Healthy individuals	Female	75	15.05	NA	NA	NA	Yes	No	Yes	Yes	No	No	No	No	No	Yes	No	Yes	Yes	NA	Yes
F0197	Training data	Tokyo	Healthy individuals	Female	73	16.23	NA	NA	NA	No	No	No	No	No	No	No	No	No	No	No	No	No	NA	Yes
F0198	Training data	Tokyo	Healthy individuals	Male	48	22.01	NA	NA	NA	No	No	No	No	No	No	No	No	No	No	No	No	No	NA	Yes
F0199	Training data	Tokyo	Healthy individuals	Female	47	20.08	NA	NA	NA	Yes	No	No	No	No	No	No	No	No	No	No	No	No	NA	Yes
F0200	Training data	Tokyo	Healthy individuals	Male	72	23.15	NA	NA	NA	Yes	No	Yes	No	No	No	No	No	No	No	Yes	No	No	NA	Yes
F0201	Training data	Tokyo	Healthy individuals	Male	48	21.84	NA	NA	NA	Yes	No	No	No	No	No	No	No	No	No	No	No	Yes	NA	Yes
F0202	Training data	Tokyo	Healthy individuals	Male	58	22.91	NA	NA	NA	Yes	No	No	No	No	No	No	No	No	No	No	No	No	NA	Yes
F0203	Training data	Tokyo	Healthy individuals	Male	49	31.37	NA	NA	NA	Yes	No	No	Yes	No	Yes	No	No	No	Yes	No	No	No	NA	Yes
F0204	Training data	Tokyo	Healthy individuals	Female	53	20.82	NA	NA	NA	Yes	No	No	No	No	No	No	No	No	No	No	No	No	NA	Yes
F0205	Training data	Tokyo	Healthy individuals	Female	46	26.29	NA	NA	NA	NA	NA	No	No	No	No	No	No	No	No	No	No	No	NA	Yes
F0206	Training data	Tokyo	Healthy individuals	Female	63	24.92	NA	NA	NA	Yes	No	No	No	Yes	No	No	No	No	No	No	No	No	NA	Yes
F0207	Training data	Tokyo	Healthy individuals	Female	43	18.2	NA	NA	NA	NA	NA	No	No	No	No	No	No	No	No	No	No	No	NA	Yes
F0208	Training data	Tokyo	Healthy individuals	Female	69	24.47	NA	NA	NA	No	No	No	No	Yes	No	No	No	No	No	No	No	No	NA	Yes
F0209	Training data	Tokyo	Healthy individuals	Female	42	32.47	NA	NA	NA	Yes	No	NA	NA	NA	NA	NA	NA	NA	NA	NA	NA	NA	NA	Yes
F0210	Training data	Tokyo	Healthy individuals	Male	68	25.34	NA	NA	NA	No	No	No	Yes	No	No	No	No	No	No	No	No	No	NA	Yes
F0211	Training data	Tokyo	Healthy individuals	Female	57	20.17	NA	NA	NA	Yes	No	No	No	Yes	No	No	Yes	No	Yes	No	Yes	No	NA	Yes
F0212	Training data	Tokyo	Healthy individuals	Male	73	26.09	NA	NA	NA	Yes	Yes	No	Yes	Yes	No	No	No	No	No	No	No	No	NA	Yes
F0213	Training data	Tokyo	Healthy individuals	Female	55	22.2	NA	NA	NA	Yes	No	No	No	No	No	No	No	No	No	No	No	No	NA	Yes
F0214	Training data	Tokyo	Colorectal cancer patients	Male	70	24.69	1.Tis	Stage0	1.Proximal	Yes	No	No	No	Yes	No	No	No	No	No	No	No	No	NA	Yes
F0215	Training data	Tokyo	Colorectal cancer patients	Female	61	24.75	1.Tis	Stage0	3.Rectum	Yes	No	No	No	No	No	No	No	No	No	No	No	No	NA	Yes
F0216	Training data	Tokyo	Colorectal cancer patients	Female	51	18.84	1.Tis	Stage0	3.Rectum	Yes	No	No	No	No	No	No	No	No	Yes	No	No	No	NA	Yes
F0217	Training data	Tokyo	Colorectal cancer patients	Female	64	25.8	1.Tis	Stage0	2.Distal	Yes	No	No	Yes	Yes	Yes	No	Yes	No	No	No	No	Yes	NA	Yes
F0218	Training data	Tokyo	Colorectal cancer patients	Male	76	24.31	1.Tis	Stage0	2.Distal	Yes	No	No	Yes	Yes	No	No	No	No	No	No	No	No	NA	Yes
F0219	Training data	Tokyo	Colorectal cancer patients	Male	74	21.83	1.Tis	Stage0	1.Proximal	Yes	No	No	No	No	No	No	No	No	Yes	No	No	No	NA	Yes
F0220	Training data	Tokyo	Colorectal cancer patients	Male	73	21.17	3.T2	Stage1	3.Rectum	Yes	No	Yes	Yes	No	No	No	No	No	Yes	No	No	No	NA	Yes
F0221	Training data	Tokyo	Colorectal cancer patients	Male	81	23.34	2.T1	Stage1	2.Distal	Yes	No	No	Yes	Yes	No	No	No	No	No	No	No	No	NA	Yes
F0222	Training data	Tokyo	Colorectal cancer patients	Male	58	31.17	2.T1	Stage1	3.Rectum	Yes	No	No	No	No	No	No	No	No	No	No	No	No	NA	Yes
F0223	Training data	Tokyo	Colorectal cancer patients	Female	84	21.9	2.T1	Stage1	1.Proximal	No	No	No	No	No	No	No	No	No	No	No	No	Yes	NA	Yes
F0224	Training data	Tokyo	Colorectal cancer patients	Female	41	17.99	3.T2	Stage1	2.Distal	No	No	No	No	No	No	No	No	No	No	No	No	No	NA	Yes
F0225	Training data	Tokyo	Colorectal cancer patients	Female	75	24.07	2.T1	Stage1	3.Rectum	No	No	No	No	No	No	No	No	No	No	No	No	No	NA	Yes
F0226	Training data	Tokyo	Colorectal cancer patients	Female	70	22.04	3.T2	Stage1	1.Proximal	Yes	No	No	No	No	No	No	No	No	No	No	No	Yes	NA	Yes
F0227	Training data	Tokyo	Colorectal cancer patients	Female	65	20.95	2.T1	Stage1	3.Rectum	No	No	No	No	Yes	No	No	No	No	No	No	No	No	NA	Yes
F0228	Training data	Tokyo	Colorectal cancer patients	Male	48	23.99	3.T2	Stage1	3.Rectum	No	Yes	No	No	No	No	No	No	No	No	No	No	No	NA	Yes
F0229	Training data	Tokyo	Colorectal cancer patients	Female	68	20.18	2.T1	Stage1	1.Proximal	Yes	No	Yes	Yes	Yes	Yes	No	No	No	No	No	No	No	NA	Yes
F0230	Training data	Tokyo	Colorectal cancer patients	Female	78	24.06	2.T1	Stage1	3.Rectum	No	Yes	No	No	Yes	No	No	No	No	Yes	No	No	No	NA	Yes
F0231	Training data	Tokyo	Colorectal cancer patients	Female	70	17	4.T3	Stage2	1.Proximal	No	No	No	No	No	No	Yes	Yes	No	No	No	Yes	Yes	NA	Yes
F0232	Training data	Tokyo	Colorectal cancer patients	Female	57	22.72	4.T3	Stage2	3.Rectum	No	Yes	No	No	No	No	No	No	No	No	No	No	No	NA	Yes
F0233	Training data	Tokyo	Colorectal cancer patients	Female	44	24.13	4.T3	Stage2	3.Rectum	Yes	Yes	No	No	No	No	No	No	No	Yes	No	No	No	NA	Yes
F0234	Training data	Tokyo	Colorectal cancer patients	Female	52	22.54	4.T3	Stage2	1.Proximal	No	No	No	No	No	No	No	No	No	No	No	No	No	NA	Yes
F0235	Training data	Tokyo	Colorectal cancer patients	Female	37	24.84	4.T3	Stage2	1.Proximal	Yes	No	No	No	No	No	No	No	No	No	No	No	Yes	NA	Yes
F0236	Training data	Tokyo	Colorectal cancer patients	Female	74	23.18	4.T3	Stage2	1.Proximal	Yes	No	No	No	No	No	No	No	No	No	No	Yes	No	NA	Yes
F0237	Training data	Tokyo	Colorectal cancer patients	Female	69	24.86	4.T3	Stage2	2.Distal	No	No	No	No	Yes	No	No	No	No	Yes	No	No	No	NA	Yes
F0238	Training data	Tokyo	Colorectal cancer patients	Male	45	24.43	4.T3	Stage2	3.Rectum	Yes	No	No	No	No	No	No	No	No	No	No	No	No	NA	Yes
F0239	Training data	Tokyo	Colorectal cancer patients	Male	77	20.45	4.T3	Stage2	3.Rectum	Yes	Yes	No	No	No	Yes	No	No	No	Yes	No	No	No	NA	Yes
F0240	Training data	Tokyo	Colorectal cancer patients	Female	66	20.8	4.T3	Stage2	3.Rectum	Yes	No	No	No	No	No	No	No	No	No	No	No	No	NA	Yes
F0241	Test data	Tokyo	Healthy individuals	Female	54	23.5	NA	NA	NA	Yes	No	No	No	No	No	No	No	No	No	No	Yes	No	NA	Yes
F0242	Test data	Tokyo	Healthy individuals	Female	52	19.25	NA	NA	NA	Yes	No	No	No	No	No	No	No	No	No	No	Yes	No	False positive	Yes
F0243	Test data	Tokyo	Healthy individuals	Male	37	22.5	NA	NA	NA	Yes	No	No	No	No	No	No	No	No	No	No	No	No	False positive	Yes
F0244	Test data	Tokyo	Healthy individuals	Female	50	21.3	NA	NA	NA	Yes	No	No	No	No	No	No	No	No	No	No	No	No	False positive	Yes
F0245	Test data	Tokyo	Healthy individuals	Male	56	24.02	NA	NA	NA	Yes	No	No	No	No	No	No	No	No	No	No	No	No	False positive	Yes
F0246	Test data	Tokyo	Healthy individuals	Female	54	20.9	NA	NA	NA	Yes	No	No	No	No	No	No	No	No	No	No	Yes	No	False positive	Yes
F0247	Test data	Tokyo	Healthy individuals	Female	73	24.13	NA	NA	NA	No	No	No	Yes	No	No	No	No	No	No	No	No	No	False positive	Yes
F0248	Test data	Tokyo	Healthy individuals	Female	52	20.45	NA	NA	NA	Yes	No	No	No	No	No	No	No	No	Yes	No	NA	No	False positive	Yes
F0249	Test data	Tokyo	Healthy individuals	Male	78	20.79	NA	NA	NA	Yes	No	No	No	No	No	No	Yes	No	No	No	No	No	NA	Yes
F0250	Test data	Tokyo	Healthy individuals	Female	63	28.18	NA	NA	NA	No	No	No	No	Yes	No	No	No	No	No	No	No	No	False positive	Yes
F0251	Test data	Tokyo	Healthy individuals	Male	65	24.92	NA	NA	NA	Yes	No	No	No	No	No	No	No	No	No	No	No	No	NA	Yes
F0252	Test data	Tokyo	Healthy individuals	Male	50	26.54	NA	NA	NA	Yes	No	No	No	No	No	No	No	No	No	No	No	No	NA	Yes
F0253	Test data	Tokyo	Healthy individuals	Male	62	21.86	NA	NA	NA	Yes	No	No	No	No	No	No	No	No	Yes	No	No	No	NA	Yes
F0254	Test data	Tokyo	Healthy individuals	Male	62	21.28	NA	NA	NA	Yes	No	No	No	No	No	No	No	No	No	No	No	No	NA	Yes
F0255	Test data	Tokyo	Healthy individuals	Male	67	24.68	NA	NA	NA	Yes	No	No	Yes	No	Yes	No	No	No	No	No	No	No	NA	Yes
F0256	Test data	Tokyo	Healthy individuals	Female	50	20.83	NA	NA	NA	Yes	No	No	No	No	No	Yes	Yes	No	No	No	No	No	NA	Yes
F0257	Test data	Tokyo	Healthy individuals	Male	62	21.12	NA	NA	NA	Yes	No	No	No	Yes	Yes	No	No	No	Yes	No	No	No	NA	Yes
F0258	Test data	Tokyo	Healthy individuals	Female	57	25.32	NA	NA	NA	Yes	No	No	Yes	No	No	No	Yes	No	No	Yes	No	No	NA	Yes
F0259	Test data	Tokyo	Healthy individuals	Female	61	21.91	NA	NA	NA	Yes	No	No	No	No	No	No	No	No	No	No	No	No	NA	Yes
F0260	Test data	Tokyo	Healthy individuals	Male	53	21.6	NA	NA	NA	Yes	No	No	Yes	Yes	No	No	No	No	No	No	No	No	NA	Yes
F0261	Test data	Tokyo	Healthy individuals	Male	58	28.47	NA	NA	NA	Yes	No	No	Yes	No	Yes	No	No	No	No	No	Yes	Yes	NA	Yes
F0262	Test data	Tokyo	Healthy individuals	Male	74	29.97	NA	NA	NA	Yes	No	Yes	No	Yes	Yes	No	No	No	No	No	No	No	NA	Yes
F0263	Test data	Tokyo	Healthy individuals	Male	54	21.83	NA	NA	NA	Yes	Yes	No	No	No	No	No	No	No	No	No	No	No	NA	Yes
F0264	Test data	Tokyo	Healthy individuals	Male	44	21.09	NA	NA	NA	Yes	No	No	No	No	No	No	No	No	Yes	No	No	No	NA	Yes
F0265	Test data	Tokyo	Healthy individuals	Male	50	18.45	NA	NA	NA	No	No	No	No	No	No	No	No	No	No	No	No	No	NA	Yes
F0266	Test data	Tokyo	Healthy individuals	Female	55	20.13	NA	NA	NA	Yes	No	No	No	No	No	No	No	No	No	No	No	Yes	NA	Yes
F0267	Test data	Tokyo	Healthy individuals	Female	60	20.03	NA	NA	NA	No	No	No	No	Yes	No	No	Yes	No	No	No	No	No	NA	Yes
F0268	Test data	Tokyo	Healthy individuals	Female	73	22.47	NA	NA	NA	No	No	No	No	No	No	No	No	No	No	No	No	Yes	NA	Yes
F0269	Test data	Tokyo	Healthy individuals	Female	49	25.3	NA	NA	NA	Yes	No	No	No	No	No	No	No	No	No	No	No	No	NA	Yes
F0270	Test data	Tokyo	Healthy individuals	Female	50	19.99	NA	NA	NA	Yes	No	No	No	No	No	No	No	No	No	No	No	No	NA	Yes
F0271	Test data	Tokyo	Healthy individuals	Male	56	25.46	NA	NA	NA	No	Yes	No	No	No	No	No	No	No	Yes	No	No	No	NA	No
F0272	Test data	Tokyo	Healthy individuals	Male	44	20.24	NA	NA	NA	Yes	No	No	No	No	No	No	No	No	No	No	No	No	NA	Yes
F0273	Test data	Tokyo	Healthy individuals	Male	63	29.07	NA	NA	NA	Yes	No	No	Yes	No	No	No	No	No	No	No	No	No	NA	Yes
F0274	Test data	Tokyo	Healthy individuals	Male	51	29.72	NA	NA	NA	Yes	Yes	No	No	No	No	No	No	No	No	No	No	No	NA	Yes
F0275	Test data	Tokyo	Healthy individuals	Female	54	15.29	NA	NA	NA	No	No	No	No	No	No	No	No	No	No	No	No	No	NA	Yes
F0276	Test data	Tokyo	Healthy individuals	Male	53	24.06	NA	NA	NA	Yes	No	No	No	No	No	No	No	No	No	No	No	No	NA	Yes
F0277	Test data	Tokyo	Healthy individuals	Male	64	24.4	NA	NA	NA	Yes	No	Yes	No	Yes	No	No	No	No	Yes	No	No	No	NA	Yes
F0278	Test data	Tokyo	Healthy individuals	Female	65	21.5	NA	NA	NA	No	No	No	Yes	No	No	No	No	No	No	No	No	No	NA	Yes
F0279	Test data	Tokyo	Healthy individuals	Male	75	20.87	NA	NA	NA	No	No	No	No	No	No	No	No	Yes	No	No	No	No	NA	Yes
F0280	Test data	Tokyo	Healthy individuals	Male	40	21.3	NA	NA	NA	Yes	Yes	No	No	No	No	No	No	No	No	No	No	No	NA	Yes
F0281	Test data	Tokyo	Healthy individuals	Female	41	23.19	NA	NA	NA	No	No	No	No	No	No	No	No	No	No	No	No	No	NA	Yes
F0282	Test data	Tokyo	Healthy individuals	Female	67	24.88	NA	NA	NA	Yes	No	No	No	Yes	No	No	No	No	No	No	No	No	NA	Yes
F0283	Test data	Tokyo	Healthy individuals	Male	54	22.76	NA	NA	NA	Yes	No	No	No	No	No	No	No	No	No	No	No	No	NA	Yes
F0284	Test data	Tokyo	Healthy individuals	Male	49	27.27	NA	NA	NA	No	No	No	No	No	No	No	No	No	Yes	No	No	No	NA	Yes
F0285	Test data	Tokyo	Healthy individuals	Male	64	26.08	NA	NA	NA	Yes	No	No	Yes	Yes	No	No	No	No	No	No	No	No	NA	Yes
F0286	Test data	Tokyo	Healthy individuals	Female	61	23.53	NA	NA	NA	Yes	No	No	No	Yes	No	No	No	No	No	No	No	No	NA	Yes
F0287	Test data	Tokyo	Healthy individuals	Male	56	22.84	NA	NA	NA	Yes	No	No	No	No	No	No	No	No	No	No	No	No	NA	Yes
F0288	Test data	Tokyo	Healthy individuals	Female	73	23.05	NA	NA	NA	No	No	No	Yes	Yes	No	No	No	Yes	No	No	No	No	NA	Yes
F0289	Test data	Tokyo	Healthy individuals	Female	70	21.93	NA	NA	NA	No	No	No	No	No	No	No	No	No	No	No	No	No	NA	Yes
F0290	Test data	Tokyo	Healthy individuals	Female	55	16.41	NA	NA	NA	Yes	No	No	No	Yes	No	No	No	No	Yes	No	No	No	NA	Yes
F0291	Test data	Tokyo	Healthy individuals	Male	51	21.26	NA	NA	NA	No	No	No	No	No	No	No	No	No	No	No	No	No	NA	Yes
F0292	Test data	Tokyo	Healthy individuals	Male	72	26.9	NA	NA	NA	Yes	No	No	No	Yes	Yes	No	No	No	No	No	No	No	NA	Yes
F0293	Test data	Tokyo	Healthy individuals	Female	53	21.48	NA	NA	NA	No	No	No	No	No	No	No	No	No	No	No	Yes	No	NA	Yes
F0294	Test data	Tokyo	Healthy individuals	Female	69	23.07	NA	NA	NA	Yes	No	No	No	No	No	No	No	No	No	No	No	No	NA	Yes
F0295	Test data	Tokyo	Healthy individuals	Male	66	25.86	NA	NA	NA	Yes	No	No	No	No	Yes	No	No	No	No	No	No	No	NA	Yes
F0296	Test data	Tokyo	Healthy individuals	Female	65	21.33	NA	NA	NA	Yes	No	No	No	Yes	Yes	No	No	No	Yes	No	No	No	NA	Yes
F0297	Test data	Tokyo	Healthy individuals	Female	44	20.55	NA	NA	NA	Yes	No	No	No	No	No	Yes	Yes	No	No	No	Yes	No	NA	Yes
F0298	Test data	Tokyo	Healthy individuals	Female	57	19.82	NA	NA	NA	Yes	No	No	No	No	No	No	No	No	No	No	No	Yes	NA	Yes
F0299	Test data	Tokyo	Healthy individuals	Female	56	22.13	NA	NA	NA	Yes	No	No	No	Yes	No	No	No	No	No	No	No	No	NA	Yes
F0300	Test data	Tokyo	Healthy individuals	Female	47	20.45	NA	NA	NA	No	No	No	No	No	No	No	No	No	No	No	No	No	NA	Yes
F0301	Test data	Tokyo	Healthy individuals	Female	61	22.64	NA	NA	NA	Yes	No	No	No	No	No	No	No	No	Yes	No	No	No	NA	Yes
F0302	Test data	Tokyo	Healthy individuals	Male	77	22.38	NA	NA	NA	Yes	No	No	Yes	No	No	No	No	Yes	No	No	No	No	NA	Yes
F0303	Test data	Tokyo	Healthy individuals	Female	66	23.22	NA	NA	NA	No	No	No	Yes	Yes	No	No	No	No	Yes	No	No	No	NA	Yes
F0304	Test data	Tokyo	Healthy individuals	Male	67	23.36	NA	NA	NA	Yes	No	No	No	No	Yes	No	No	No	No	No	No	No	NA	Yes
F0305	Test data	Tokyo	Healthy individuals	Female	64	30.22	NA	NA	NA	Yes	No	No	No	No	No	No	Yes	No	Yes	No	Yes	No	NA	Yes
F0306	Test data	Tokyo	Healthy individuals	Female	69	22.81	NA	NA	NA	Yes	No	No	No	No	No	No	No	No	Yes	No	No	No	NA	Yes
F0307	Test data	Tokyo	Healthy individuals	Male	55	22.13	NA	NA	NA	Yes	No	No	No	No	No	No	No	No	No	No	No	No	NA	Yes
F0308	Test data	Tokyo	Healthy individuals	Female	50	17.22	NA	NA	NA	No	No	No	No	No	No	No	No	No	No	No	No	No	NA	Yes
F0309	Test data	Tokyo	Colorectal cancer patients	Male	70	23.1	1.Tis	Stage0	1.Proximal	Yes	No	No	No	No	No	No	No	No	No	No	No	No	NA	Yes
F0310	Test data	Tokyo	Colorectal cancer patients	Male	60	23.85	1.Tis	Stage0	3.Rectum	No	No	No	Yes	Yes	Yes	No	No	No	No	No	No	No	NA	Yes
F0311	Test data	Tokyo	Colorectal cancer patients	Male	71	26.29	1.Tis	Stage0	2.Distal	Yes	No	No	Yes	No	No	No	No	No	No	No	No	No	NA	Yes
F0312	Test data	Tokyo	Colorectal cancer patients	Female	62	22.99	1.Tis	Stage0	1.Proximal	No	No	No	No	Yes	No	No	No	No	No	No	No	Yes	NA	Yes
F0313	Test data	Tokyo	Colorectal cancer patients	Female	61	27.77	1.Tis	Stage0	1.Proximal	Yes	Yes	No	No	No	No	No	No	Yes	No	No	Yes	No	NA	Yes
F0314	Test data	Tokyo	Colorectal cancer patients	Male	47	23.77	1.Tis	Stage0	3.Rectum	Yes	No	No	No	No	No	No	No	No	No	No	No	No	NA	Yes
F0315	Test data	Tokyo	Colorectal cancer patients	Male	78	20.41	1.Tis	Stage0	1.Proximal	Yes	No	No	No	No	No	No	No	No	No	No	No	No	NA	Yes
F0316	Test data	Tokyo	Colorectal cancer patients	Female	52	21.96	3.T2	Stage1	3.Rectum	Yes	Yes	No	No	No	No	Yes	Yes	No	No	No	No	No	NA	Yes
F0317	Test data	Tokyo	Colorectal cancer patients	Male	64	23.22	2.T1	Stage1	3.Rectum	Yes	Yes	No	Yes	No	Yes	No	No	No	No	No	No	No	NA	Yes
F0318	Test data	Tokyo	Colorectal cancer patients	Female	47	21.85	3.T2	Stage1	2.Distal	Yes	No	No	No	No	No	No	No	No	No	No	No	No	NA	Yes
F0319	Test data	Tokyo	Colorectal cancer patients	Male	65	21.2	3.T2	Stage1	3.Rectum	Yes	Yes	No	Yes	No	No	No	No	No	No	No	No	No	NA	Yes
F0320	Test data	Tokyo	Colorectal cancer patients	Male	46	25.33	2.T1	Stage1	3.Rectum	Yes	No	No	No	No	No	No	No	No	No	No	No	No	NA	Yes
F0321	Test data	Tokyo	Colorectal cancer patients	Male	51	25.53	2.T1	Stage1	3.Rectum	Yes	No	No	No	No	No	No	No	No	No	No	No	No	NA	Yes
F0322	Test data	Tokyo	Colorectal cancer patients	Female	73	19.68	2.T1	Stage1	3.Rectum	No	No	No	Yes	No	No	Yes	No	No	No	No	Yes	No	NA	Yes
F0323	Test data	Tokyo	Colorectal cancer patients	Male	49	18.08	2.T1	Stage1	2.Distal	Yes	No	No	No	No	No	No	No	No	No	No	No	No	NA	Yes
F0324	Test data	Tokyo	Colorectal cancer patients	Male	57	26.36	2.T1	Stage1	1.Proximal	NA	Yes	No	No	Yes	No	No	No	Yes	No	No	No	No	NA	Yes
F0325	Test data	Tokyo	Colorectal cancer patients	Female	43	19.77	3.T2	Stage1	2.Distal	Yes	No	No	No	No	No	No	No	No	No	No	No	No	NA	Yes
F0326	Test data	Tokyo	Colorectal cancer patients	Female	81	21.99	2.T1	Stage1	1.Proximal	No	No	No	Yes	No	No	No	No	No	No	No	No	No	NA	Yes
F0327	Test data	Tokyo	Colorectal cancer patients	Male	68	23.13	2.T1	Stage1	1.Proximal	Yes	No	No	No	Yes	No	Yes	Yes	No	No	No	No	No	NA	Yes
F0328	Test data	Tokyo	Colorectal cancer patients	Female	72	17.31	2.T1	Stage1	2.Distal	Yes	Yes	No	Yes	No	No	No	No	No	No	No	No	No	NA	Yes
F0329	Test data	Tokyo	Colorectal cancer patients	Male	72	27.17	2.T1	Stage1	3.Rectum	Yes	No	Yes	Yes	No	No	No	No	No	No	No	No	No	NA	Yes
F0330	Test data	Tokyo	Colorectal cancer patients	Female	64	18.88	3.T2	Stage1	2.Distal	No	No	No	No	No	No	Yes	No	No	No	No	No	No	NA	No
F0331	Test data	Tokyo	Colorectal cancer patients	Female	76	16.82	3.T2	Stage1	1.Proximal	No	No	No	No	No	No	No	No	No	No	No	No	No	NA	Yes
F0332	Test data	Tokyo	Colorectal cancer patients	Male	69	26.89	2.T1	Stage1	1.Proximal	Yes	No	No	Yes	Yes	No	No	No	No	No	No	No	No	NA	Yes
F0333	Test data	Tokyo	Colorectal cancer patients	Male	58	17.65	3.T2	Stage1	1.Proximal	Yes	No	No	No	No	No	No	No	No	No	No	No	No	NA	Yes
F0334	Test data	Kyoto	Colorectal cancer patients	Female	61	21.65	3.T2	Stage1	2.Distal	Yes	No	No	No	No	No	No	No	No	No	No	No	No	NA	Yes
F0335	Test data	Osaka	Colorectal cancer patients	Male	60	23.03	3.T2	Stage1	3.Rectum	Yes	No	No	Yes	No	No	No	No	No	No	No	No	No	NA	Yes
F0336	Test data	Tokyo	Colorectal cancer patients	Male	47	21.53	4.T3	Stage2	3.Rectum	Yes	No	No	No	No	No	No	No	No	Yes	No	No	No	NA	Yes
F0337	Test data	Tokyo	Colorectal cancer patients	Female	47	21	5.T4	Stage2	1.Proximal	No	Yes	No	No	No	No	No	No	No	No	No	No	No	NA	Yes
F0338	Test data	Tokyo	Colorectal cancer patients	Male	55	23.02	4.T3	Stage2	3.Rectum	No	Yes	No	No	No	No	No	No	No	No	No	No	No	NA	Yes
F0339	Test data	Tokyo	Colorectal cancer patients	Female	58	22.84	4.T3	Stage2	3.Rectum	No	No	No	No	Yes	No	No	No	No	No	No	Yes	No	NA	Yes
F0340	Test data	Tokyo	Colorectal cancer patients	Female	72	19.82	4.T3	Stage2	1.Proximal	Yes	No	No	No	Yes	No	Yes	No	No	No	Yes	No	No	NA	Yes
F0341	Test data	Tokyo	Colorectal cancer patients	Male	68	24.4	4.T3	Stage2	2.Distal	NA	No	Yes	No	Yes	No	No	No	No	Yes	No	No	No	NA	Yes
F0342	Test data	Tokyo	Colorectal cancer patients	Female	55	22.6	4.T3	Stage2	2.Distal	Yes	No	No	No	No	No	No	No	No	No	No	No	No	NA	Yes
F0343	Test data	Tokyo	Colorectal cancer patients	Male	43	23.78	4.T3	Stage2	3.Rectum	Yes	No	No	No	Yes	No	No	No	No	No	No	No	No	NA	Yes
F0344	Test data	Tokyo	Colorectal cancer patients	Male	90	21.1	4.T3	Stage2	1.Proximal	Yes	No	Yes	Yes	Yes	Yes	No	No	No	No	No	No	No	NA	Yes
F0345	Test data	Tokyo	Colorectal cancer patients	Male	58	20.93	5.T4	Stage2	2.Distal	Yes	No	No	No	No	No	No	No	No	Yes	No	No	No	NA	Yes
F0346	Test data	Tokyo	Colorectal cancer patients	Female	68	21.13	4.T3	Stage2	1.Proximal	Yes	No	No	Yes	No	No	No	No	No	No	No	Yes	No	NA	Yes
F0347	Test data	Osaka	Colorectal cancer patients	Male	77	31.49	4.T3	Stage2	3.Rectum	Yes	Yes	No	Yes	No	No	No	No	No	No	No	No	No	NA	Yes
F0348	Test data	Osaka	Colorectal cancer patients	Male	70	22.13	4.T3	Stage2	2.Distal	Yes	Yes	No	No	No	No	No	No	No	Yes	No	No	No	NA	Yes
F0349	Test data	Tokyo	Colorectal cancer patients	Male	56	20.17	3.T2	Stage3	2.Distal	Yes	No	No	No	Yes	No	No	No	No	No	No	No	No	NA	Yes
F0350	Test data	Tokyo	Colorectal cancer patients	Male	39	21.22	4.T3	Stage3	3.Rectum	Yes	No	No	No	No	No	No	No	No	No	No	No	No	NA	Yes
F0351	Test data	Tokyo	Colorectal cancer patients	Female	72	15.89	4.T3	Stage3	1.Proximal	Yes	No	No	No	Yes	No	No	No	No	Yes	No	No	No	NA	Yes
F0352	Test data	Tokyo	Colorectal cancer patients	Male	57	20.91	5.T4	Stage3	3.Rectum	No	No	No	No	No	No	No	No	No	No	No	No	No	NA	Yes
F0353	Test data	Tokyo	Colorectal cancer patients	Female	60	18.98	4.T3	Stage3	2.Distal	Yes	No	No	No	No	No	No	No	No	No	No	No	No	NA	Yes
F0354	Test data	Tokyo	Colorectal cancer patients	Female	53	20.89	4.T3	Stage3	3.Rectum	Yes	No	No	No	No	No	No	No	No	No	No	No	No	NA	Yes
F0355	Test data	Tokyo	Colorectal cancer patients	Female	37	26.28	2.T1	Stage3	3.Rectum	No	No	No	No	No	No	No	No	No	No	No	Yes	No	NA	Yes
F0356	Test data	Tokyo	Colorectal cancer patients	Female	68	18.05	5.T4	Stage3	1.Proximal	No	No	No	No	No	No	No	No	No	No	No	No	No	NA	Yes
F0357	Test data	Tokyo	Colorectal cancer patients	Male	66	19.72	4.T3	Stage3	3.Rectum	Yes	No	No	No	Yes	No	No	No	No	Yes	No	No	No	NA	Yes
F0358	Test data	Tokyo	Colorectal cancer patients	Female	48	18.81	5.T4	Stage3	3.Rectum	Yes	No	No	No	No	No	No	No	No	No	No	No	No	NA	Yes
F0359	Test data	Tokyo	Colorectal cancer patients	Male	61	22.28	5.T4	Stage3	2.Distal	No	No	Yes	Yes	No	No	No	No	No	No	No	No	No	NA	Yes
F0360	Test data	Tokyo	Colorectal cancer patients	Male	81	26.53	4.T3	Stage3	3.Rectum	Yes	No	No	Yes	No	No	No	No	No	No	No	No	No	NA	Yes
F0361	Test data	Tokyo	Colorectal cancer patients	Female	87	17.14	4.T3	Stage3	3.Rectum	No	No	No	Yes	Yes	No	No	No	No	No	No	No	No	NA	Yes
F0362	Test data	Tokyo	Colorectal cancer patients	Male	36	25.22	3.T2	Stage3	3.Rectum	Yes	No	No	No	No	Yes	No	No	No	No	No	No	No	NA	Yes
F0363	Test data	Tokyo	Colorectal cancer patients	Male	81	18.36	4.T3	Stage3	1.Proximal	Yes	No	No	No	No	Yes	No	No	No	No	No	No	No	NA	Yes
F0364	Test data	Kyoto	Colorectal cancer patients	Female	64	19.24	4.T3	Stage3	2.Distal	Yes	No	No	Yes	Yes	No	No	No	No	No	No	No	No	NA	No
F0365	Test data	Osaka	Colorectal cancer patients	Female	31	22.48	4.T3	Stage3	2.Distal	Yes	No	No	No	No	No	No	No	No	No	No	No	No	NA	Yes
F0366	Test data	Osaka	Colorectal cancer patients	Male	66	24.65	4.T3	Stage3	3.Rectum	Yes	Yes	Yes	Yes	No	No	No	No	No	No	No	No	No	NA	Yes
F0367	Test data	Osaka	Colorectal cancer patients	Female	89	21.52	4.T3	Stage3	2.Distal	No	No	Yes	Yes	No	No	No	No	Yes	Yes	No	No	No	NA	Yes
F0368	Test data	Osaka	Colorectal cancer patients	Male	66	27.16	4.T3	Stage3	2.Distal	No	Yes	Yes	Yes	Yes	No	No	No	No	No	No	No	No	NA	No
F0369	Test data	Tokyo	Colorectal cancer patients	Male	76	26.15	4.T3	Stage4	3.Rectum	Yes	Yes	No	Yes	No	No	No	No	No	No	No	No	No	NA	Yes
F0370	Test data	Tokyo	Colorectal cancer patients	Male	60	24.42	3.T2	Stage4	3.Rectum	Yes	Yes	No	No	No	No	No	No	No	Yes	No	No	No	NA	Yes
F0371	Test data	Tokyo	Colorectal cancer patients	Male	71	22.71	5.T4	Stage4	1.Proximal	No	No	No	Yes	No	No	No	No	No	No	No	No	No	NA	Yes
F0372	Test data	Tokyo	Colorectal cancer patients	Female	72	21.22	5.T4	Stage4	1.Proximal	NA	No	No	No	Yes	No	No	No	No	No	No	No	No	NA	Yes
F0373	Test data	Tokyo	Colorectal cancer patients	Male	71	22.41	4.T3	Stage4	3.Rectum	Yes	No	No	No	No	No	No	No	No	No	No	No	No	NA	Yes
F0374	Test data	Tokyo	Colorectal cancer patients	Male	63	21.07	5.T4	Stage4	3.Rectum	No	No	No	No	No	No	No	No	No	No	No	No	No	NA	Yes
F0375	Test data	Tokyo	Colorectal cancer patients	Male	57	21.99	4.T3	Stage4	3.Rectum	Yes	No	No	No	No	Yes	No	No	No	No	No	No	No	NA	No
F0376	Test data	Tokyo	Colorectal cancer patients	Male	82	19.07	2.T1	Stage4	3.Rectum	Yes	No	No	Yes	No	No	No	No	No	No	No	No	No	NA	Yes
F0377	Test data	Tokyo	Colorectal cancer patients	Male	40	26.14	4.T3	Stage4	3.Rectum	Yes	No	No	No	No	No	No	No	No	No	No	No	No	NA	Yes
F0378	Test data	Tokyo	Colorectal cancer patients	Female	70	24.1	4.T3	Stage4	1.Proximal	No	No	No	Yes	Yes	No	No	No	No	No	No	Yes	No	NA	No
F0379	Test data	Tokyo	Colorectal cancer patients	Female	72	19.42	5.T4	Stage4	3.Rectum	No	No	No	No	No	No	No	No	No	No	No	No	No	NA	Yes
F0380	Test data	Osaka	Colorectal cancer patients	Male	59	24.34	4.T3	Stage4	2.Distal	Yes	Yes	No	No	No	No	No	No	No	No	No	No	No	NA	Yes
F0381	Test data	Tokyo	Healthy individuals	Female	46	19.57	NA	NA	NA	Yes	No	No	No	Yes	No	No	No	No	No	No	No	No	NA	No
F0382	Test data	Tokyo	Healthy individuals	Male	40	25.54	NA	NA	NA	No	No	No	No	No	Yes	No	Yes	No	No	No	No	No	False positive	No
F0383	Test data	Tokyo	Healthy individuals	Female	43	22.06	NA	NA	NA	No	No	No	No	No	No	No	No	No	Yes	No	No	No	False positive	No
F0384	Test data	Tokyo	Healthy individuals	Female	40	18.66	NA	NA	NA	Yes	No	No	No	No	No	Yes	Yes	No	No	No	No	No	False positive	No
F0385	Test data	Tokyo	Healthy individuals	Male	74	24.19	NA	NA	NA	Yes	No	Yes	No	Yes	No	No	No	No	No	No	No	No	False positive	No
F0386	Test data	Tokyo	Healthy individuals	Male	62	23.67	NA	NA	NA	Yes	No	No	No	No	Yes	No	No	No	No	No	No	No	NA	No
F0387	Test data	Tokyo	Healthy individuals	Male	76	24.96	NA	NA	NA	Yes	Yes	Yes	No	Yes	No	No	No	No	Yes	No	No	No	NA	No
F0388	Test data	Tokyo	Healthy individuals	Female	51	22.14	NA	NA	NA	No	No	No	No	No	No	No	Yes	No	Yes	No	No	No	NA	No
F0389	Test data	Tokyo	Healthy individuals	Female	43	26.37	NA	NA	NA	Yes	No	No	No	No	No	No	No	No	No	No	No	No	NA	No
F0390	Test data	Tokyo	Healthy individuals	Female	65	28.34	NA	NA	NA	Yes	No	No	No	No	No	No	No	Yes	No	No	No	No	NA	No
F0391	Test data	Tokyo	Healthy individuals	Female	64	19.72	NA	NA	NA	Yes	No	No	Yes	No	No	Yes	No	No	No	No	No	No	NA	No
F0392	Test data	Tokyo	Healthy individuals	Female	49	17.51	NA	NA	NA	Yes	No	No	No	Yes	No	No	No	No	No	No	No	Yes	NA	No
F0393	Test data	Tokyo	Healthy individuals	Female	26	20.56	NA	NA	NA	Yes	No	No	No	No	No	No	No	No	No	No	No	No	NA	No
F0394	Test data	Tokyo	Healthy individuals	Female	46	19.48	NA	NA	NA	No	No	No	No	No	No	No	No	No	No	No	No	No	NA	No
F0395	Test data	Tokyo	Healthy individuals	Female	64	22.48	NA	NA	NA	Yes	No	No	No	No	No	No	Yes	No	No	No	No	Yes	NA	No
F0396	Test data	Tokyo	Healthy individuals	Male	67	20.58	NA	NA	NA	Yes	No	No	No	No	No	No	No	No	No	No	No	No	NA	No
F0397	Test data	Tokyo	Healthy individuals	Male	66	25.56	NA	NA	NA	Yes	No	No	No	Yes	No	No	No	No	No	No	No	No	NA	No
F0398	Test data	Tokyo	Healthy individuals	Female	69	21.62	NA	NA	NA	Yes	No	No	No	Yes	No	No	No	No	Yes	No	Yes	No	NA	No
F0399	Test data	Tokyo	Healthy individuals	Male	60	28.65	NA	NA	NA	No	No	No	No	No	No	No	No	No	No	No	No	No	NA	No
F0400	Test data	Tokyo	Healthy individuals	Male	60	26.09	NA	NA	NA	No	No	Yes	No	Yes	Yes	No	No	No	No	No	No	No	NA	No
F0401	Test data	Tokyo	Healthy individuals	Female	59	18.91	NA	NA	NA	No	No	No	No	No	No	No	No	No	No	No	Yes	Yes	NA	No
F0402	Test data	Tokyo	Healthy individuals	Female	69	19.91	NA	NA	NA	No	No	No	No	Yes	No	No	No	No	No	No	No	No	NA	No
F0403	Test data	Tokyo	Healthy individuals	Male	78	21.27	NA	NA	NA	Yes	No	No	Yes	No	Yes	No	No	No	No	No	No	No	NA	No
F0404	Test data	Tokyo	Healthy individuals	Female	57	19.65	NA	NA	NA	Yes	No	No	No	No	No	No	No	No	No	No	No	No	NA	No
F0405	Test data	Tokyo	Healthy individuals	Male	54	25.91	NA	NA	NA	Yes	No	No	Yes	Yes	No	No	No	No	No	No	No	No	NA	No
F0406	Test data	Tokyo	Healthy individuals	Male	63	21.06	NA	NA	NA	Yes	No	No	Yes	No	Yes	No	No	No	No	No	No	No	NA	No
F0407	Test data	Tokyo	Healthy individuals	Male	67	25.21	NA	NA	NA	Yes	No	No	No	Yes	No	No	No	No	No	No	No	No	NA	No
F0408	Test data	Tokyo	Healthy individuals	Female	68	23.75	NA	NA	NA	Yes	No	No	No	Yes	No	No	No	No	No	No	No	No	NA	No
F0409	Test data	Tokyo	Healthy individuals	Female	58	24.22	NA	NA	NA	No	No	No	No	Yes	No	No	No	No	No	No	No	No	NA	No
F0410	Test data	Tokyo	Healthy individuals	Male	44	23.29	NA	NA	NA	Yes	Yes	No	No	No	No	No	No	No	No	No	No	No	NA	No
F0411	Test data	Tokyo	Healthy individuals	Female	48	17.97	NA	NA	NA	Yes	No	No	No	No	No	No	No	No	No	No	No	No	NA	No
F0412	Test data	Tokyo	Healthy individuals	Female	59	20.94	NA	NA	NA	No	No	No	No	Yes	No	No	No	No	No	No	Yes	No	NA	No
F0413	Test data	Tokyo	Healthy individuals	Female	69	19.02	NA	NA	NA	No	No	No	No	Yes	No	No	No	No	Yes	No	No	Yes	NA	No
F0414	Test data	Tokyo	Healthy individuals	Female	46	19.71	NA	NA	NA	Yes	No	No	No	No	No	Yes	Yes	No	No	No	No	No	NA	No
F0415	Test data	Tokyo	Healthy individuals	Female	40	18.87	NA	NA	NA	Yes	No	No	No	No	No	No	No	No	No	No	No	No	NA	No
F0416	Test data	Tokyo	Healthy individuals	Female	73	20.45	NA	NA	NA	No	No	No	No	No	No	No	No	No	No	No	No	No	NA	No
F0417	Test data	Tokyo	Healthy individuals	Male	71	21.47	NA	NA	NA	Yes	No	No	Yes	No	No	No	No	No	No	No	No	No	NA	No
F0418	Test data	Tokyo	Healthy individuals	Female	58	22.14	NA	NA	NA	Yes	No	No	No	No	No	No	No	No	No	No	No	No	NA	No
F0419	Test data	Tokyo	Healthy individuals	Female	54	24.77	NA	NA	NA	Yes	No	No	No	No	No	No	No	No	No	No	NA	No	NA	No
F0420	Test data	Tokyo	Healthy individuals	Female	51	18.59	NA	NA	NA	Yes	No	No	No	No	No	No	No	No	No	No	No	No	NA	No
F0421	Test data	Tokyo	Healthy individuals	Male	43	24.02	NA	NA	NA	No	No	No	No	No	No	No	No	No	No	No	No	No	NA	No
F0422	Test data	Tokyo	Healthy individuals	Female	72	21.72	NA	NA	NA	Yes	No	No	Yes	Yes	No	No	No	No	No	No	Yes	No	NA	No
F0423	Test data	Tokyo	Healthy individuals	Female	68	19.05	NA	NA	NA	Yes	Yes	No	No	No	No	No	Yes	No	No	No	No	No	NA	No
F0424	Test data	Tokyo	Healthy individuals	Female	69	21	NA	NA	NA	No	No	No	No	Yes	No	No	No	No	No	No	No	No	NA	No
F0425	Test data	Tokyo	Healthy individuals	Male	70	29.07	NA	NA	NA	Yes	No	No	No	No	Yes	No	No	No	No	No	No	No	NA	No
F0426	Test data	Tokyo	Healthy individuals	Male	59	26.47	NA	NA	NA	Yes	No	No	No	Yes	No	No	No	No	No	No	No	No	NA	No
F0427	Test data	Tokyo	Healthy individuals	Female	69	20.21	NA	NA	NA	No	Yes	No	Yes	No	No	Yes	Yes	Yes	No	No	No	No	NA	No
F0428	Test data	Tokyo	Healthy individuals	Female	55	21.53	NA	NA	NA	No	No	No	No	Yes	No	No	No	No	No	No	No	No	NA	No
F0429	Test data	Tokyo	Healthy individuals	Female	69	20.15	NA	NA	NA	No	No	No	No	No	No	No	No	No	No	No	No	Yes	NA	No
F0430	Test data	Tokyo	Healthy individuals	Female	43	20.74	NA	NA	NA	Yes	No	No	No	No	No	Yes	Yes	No	Yes	No	No	No	NA	No
F0431	Test data	Tokyo	Healthy individuals	Male	69	25.45	NA	NA	NA	Yes	No	No	Yes	Yes	No	No	No	No	No	No	No	No	NA	No
F0432	Test data	Tokyo	Healthy individuals	Female	53	23.91	NA	NA	NA	Yes	No	No	Yes	No	No	No	No	No	No	No	No	No	NA	No
F0433	Test data	Tokyo	Healthy individuals	Male	53	26.26	NA	NA	NA	Yes	No	No	No	Yes	Yes	No	No	No	No	No	No	No	NA	No
F0434	Test data	Tokyo	Healthy individuals	Female	58	21.57	NA	NA	NA	Yes	No	No	No	Yes	No	No	No	No	No	No	No	No	NA	No
F0435	Test data	Tokyo	Healthy individuals	Male	63	28.78	NA	NA	NA	Yes	No	No	No	No	No	No	No	No	No	No	No	No	NA	No
F0436	Test data	Tokyo	Healthy individuals	Male	54	21.82	NA	NA	NA	Yes	Yes	No	Yes	No	Yes	No	No	No	No	No	No	No	NA	No
F0437	Test data	Tokyo	Healthy individuals	Female	66	25.21	NA	NA	NA	Yes	No	No	Yes	Yes	No	No	No	No	No	No	Yes	No	NA	No
F0438	Test data	Tokyo	Healthy individuals	Male	79	26.71	NA	NA	NA	Yes	No	No	Yes	No	No	No	No	No	No	No	No	Yes	NA	No
F0439	Test data	Tokyo	Healthy individuals	Male	73	23.4	NA	NA	NA	No	No	No	Yes	No	No	No	No	No	No	No	No	Yes	NA	No
F0440	Test data	Tokyo	Healthy individuals	Female	51	24.04	NA	NA	NA	Yes	No	No	Yes	No	No	No	No	No	No	No	No	No	NA	No
F0441	Test data	Tokyo	Healthy individuals	Male	57	22.09	NA	NA	NA	Yes	No	No	Yes	No	No	No	Yes	No	No	No	No	Yes	NA	No
F0442	Test data	Tokyo	Colorectal cancer patients	Female	62	15.44	1.Tis	Stage0	1.Proximal	No	No	No	No	No	No	No	No	No	Yes	No	No	No	NA	No
F0443	Test data	Tokyo	Colorectal cancer patients	Female	57	21.07	1.Tis	Stage0	1.Proximal	Yes	No	No	Yes	No	No	No	No	No	No	No	No	No	NA	No
F0444	Test data	Tokyo	Colorectal cancer patients	Male	68	21.6	1.Tis	Stage0	1.Proximal	Yes	Yes	No	No	No	No	No	No	No	No	No	No	No	NA	No
F0445	Test data	Tokyo	Colorectal cancer patients	Male	48	22.33	1.Tis	Stage0	2.Distal	No	Yes	No	No	No	No	No	No	No	No	No	No	No	NA	No
F0446	Test data	Tokyo	Colorectal cancer patients	Female	42	18.87	1.Tis	Stage0	3.Rectum	Yes	Yes	No	No	No	No	No	No	No	No	No	Yes	No	NA	No
F0447	Test data	Tokyo	Colorectal cancer patients	Male	70	23.75	1.Tis	Stage0	3.Rectum	Yes	No	No	No	No	No	No	No	No	No	No	No	No	NA	No
F0448	Test data	Tokyo	Colorectal cancer patients	Male	64	24.18	1.Tis	Stage0	1.Proximal	NA	No	No	No	No	No	No	No	No	No	No	No	No	NA	No
F0449	Test data	Tokyo	Colorectal cancer patients	Male	56	26.7	1.Tis	Stage0	3.Rectum	Yes	No	Yes	No	No	No	No	No	No	No	No	No	No	NA	No
F0450	Test data	Tokyo	Colorectal cancer patients	Male	73	20.84	1.Tis	Stage0	3.Rectum	Yes	No	No	No	No	No	No	No	No	No	No	No	No	NA	No
F0451	Test data	Tokyo	Colorectal cancer patients	Male	65	34.05	1.Tis	Stage0	3.Rectum	Yes	Yes	Yes	No	Yes	No	No	No	No	No	No	No	No	NA	No
F0452	Test data	Tokyo	Colorectal cancer patients	Female	73	23.65	2.T1	Stage1	3.Rectum	No	No	No	Yes	No	No	No	No	No	No	No	No	No	NA	No
F0453	Test data	Tokyo	Colorectal cancer patients	Female	72	18.67	2.T1	Stage1	1.Proximal	No	No	No	No	No	No	No	No	No	Yes	No	No	No	NA	No
F0454	Test data	Tokyo	Colorectal cancer patients	Male	63	25.03	3.T2	Stage1	3.Rectum	Yes	No	No	No	No	Yes	No	No	No	No	No	No	No	NA	No
F0455	Test data	Tokyo	Colorectal cancer patients	Female	66	25.72	3.T2	Stage1	1.Proximal	No	No	No	Yes	No	No	No	No	No	Yes	No	No	No	NA	No
F0456	Test data	Tokyo	Colorectal cancer patients	Female	41	17.76	2.T1	Stage1	2.Distal	No	No	No	No	No	No	No	No	No	No	No	No	No	NA	No
F0457	Test data	Tokyo	Colorectal cancer patients	Male	69	20.24	2.T1	Stage1	2.Distal	Yes	No	No	No	No	No	No	No	No	Yes	No	No	No	NA	No
F0458	Test data	Tokyo	Colorectal cancer patients	Male	65	19.19	3.T2	Stage1	2.Distal	Yes	No	No	Yes	No	Yes	No	No	No	No	No	Yes	Yes	NA	No
F0459	Test data	Tokyo	Colorectal cancer patients	Male	70	26.37	2.T1	Stage1	3.Rectum	Yes	No	No	Yes	No	No	No	No	No	No	No	No	No	NA	No
F0460	Test data	Tokyo	Colorectal cancer patients	Male	68	21.93	2.T1	Stage1	1.Proximal	Yes	No	No	No	Yes	No	No	No	No	No	No	No	No	NA	No
F0461	Test data	Tokyo	Colorectal cancer patients	Female	58	21.02	2.T1	Stage1	3.Rectum	No	No	No	No	No	No	No	No	No	No	No	No	No	NA	No
F0462	Test data	Tokyo	Colorectal cancer patients	Male	69	19.56	2.T1	Stage1	3.Rectum	Yes	No	No	Yes	No	No	No	No	Yes	No	No	No	No	NA	No
F0463	Test data	Tokyo	Colorectal cancer patients	Male	59	19.56	3.T2	Stage1	3.Rectum	Yes	No	No	No	No	No	No	No	No	No	No	No	No	NA	No
F0464	Test data	Tokyo	Colorectal cancer patients	Male	63	23.91	2.T1	Stage1	3.Rectum	Yes	No	No	No	No	No	No	No	No	No	No	No	No	NA	No
F0465	Test data	Tokyo	Colorectal cancer patients	Male	52	20.54	3.T2	Stage1	3.Rectum	Yes	No	No	No	No	No	No	No	No	No	No	No	No	NA	No
F0466	Test data	Tokyo	Colorectal cancer patients	Female	60	19.05	2.T1	Stage1	3.Rectum	Yes	No	No	No	No	No	No	No	No	No	No	No	No	NA	No
F0467	Test data	Tokyo	Colorectal cancer patients	Female	81	23.89	3.T2	Stage1	2.Distal	Yes	No	No	Yes	No	No	No	No	No	No	No	No	No	NA	No
F0468	Test data	Tokyo	Colorectal cancer patients	Male	52	22.89	3.T2	Stage1	3.Rectum	Yes	No	No	Yes	Yes	No	No	No	No	No	No	No	No	NA	No
F0469	Test data	Tokyo	Colorectal cancer patients	Male	53	20.93	2.T1	Stage1	3.Rectum	Yes	No	No	No	No	No	No	No	No	No	No	No	No	NA	No
F0470	Test data	Tokyo	Colorectal cancer patients	Male	50	28.94	3.T2	Stage1	3.Rectum	Yes	No	No	No	No	No	No	No	No	No	No	No	No	NA	No
F0471	Test data	Tokyo	Colorectal cancer patients	Female	80	25.02	3.T2	Stage1	1.Proximal	Yes	No	Yes	Yes	Yes	No	No	No	No	Yes	No	Yes	No	NA	No
F0472	Test data	Kyoto	Colorectal cancer patients	Female	78	21.46	3.T2	Stage1	2.Distal	Yes	Yes	No	Yes	No	No	Yes	No	No	No	No	No	No	NA	No
F0473	Test data	Kyoto	Colorectal cancer patients	Male	72	18.96	2.T1	Stage1	3.Rectum	Yes	No	No	Yes	No	No	No	No	No	Yes	No	No	No	NA	No
F0474	Test data	Osaka	Colorectal cancer patients	Male	77	23.15	2.T1	Stage1	1.Proximal	Yes	No	No	Yes	No	No	No	No	No	No	No	No	Yes	NA	No
F0475	Test data	Osaka	Colorectal cancer patients	Female	79	28.76	3.T2	Stage1	1.Proximal	No	No	No	Yes	Yes	No	No	No	No	No	No	No	No	NA	No
F0476	Test data	Tokyo	Colorectal cancer patients	Female	67	20.1	4.T3	Stage2	1.Proximal	Yes	No	No	Yes	No	No	No	No	No	No	No	No	No	NA	No
F0477	Test data	Tokyo	Colorectal cancer patients	Female	74	21.25	4.T3	Stage2	1.Proximal	Yes	No	No	No	No	No	No	No	No	No	No	No	No	NA	No
F0478	Test data	Tokyo	Colorectal cancer patients	Male	86	22.76	4.T3	Stage2	3.Rectum	Yes	No	Yes	Yes	No	No	No	No	No	No	No	No	No	NA	No
F0479	Test data	Tokyo	Colorectal cancer patients	Male	67	25.85	4.T3	Stage2	3.Rectum	NA	NA	No	No	No	No	No	No	No	No	No	No	No	NA	No
F0480	Test data	Tokyo	Colorectal cancer patients	Male	73	22.53	4.T3	Stage2	1.Proximal	Yes	No	Yes	Yes	Yes	No	No	No	No	No	No	No	No	NA	No
F0481	Test data	Tokyo	Colorectal cancer patients	Male	53	28.15	4.T3	Stage2	3.Rectum	Yes	No	No	No	No	No	No	No	No	No	No	No	No	NA	No
F0482	Test data	Tokyo	Colorectal cancer patients	Female	55	20.14	4.T3	Stage2	3.Rectum	No	No	No	No	No	No	No	No	No	No	No	Yes	No	NA	No
F0483	Test data	Tokyo	Colorectal cancer patients	Male	65	24.15	4.T3	Stage2	3.Rectum	Yes	No	No	Yes	No	No	No	No	No	No	No	No	No	NA	No
F0484	Test data	Tokyo	Colorectal cancer patients	Male	78	22.45	4.T3	Stage2	1.Proximal	Yes	No	No	Yes	Yes	No	No	No	No	Yes	No	No	No	NA	No
F0485	Test data	Tokyo	Colorectal cancer patients	Female	39	17.67	4.T3	Stage2	3.Rectum	No	No	No	No	No	No	No	No	No	No	No	No	No	NA	No
F0486	Test data	Tokyo	Colorectal cancer patients	Female	57	17.58	4.T3	Stage2	3.Rectum	Yes	Yes	No	No	No	No	No	No	No	No	No	No	No	NA	No
F0487	Test data	Tokyo	Colorectal cancer patients	Female	81	21.01	5.T4	Stage2	1.Proximal	No	No	No	No	No	No	No	No	No	No	No	No	No	NA	No
F0488	Test data	Tokyo	Colorectal cancer patients	Male	77	25.05	4.T3	Stage2	2.Distal	Yes	No	No	Yes	Yes	No	No	No	No	No	No	No	No	NA	No
F0489	Test data	Tokyo	Colorectal cancer patients	Male	80	22.58	4.T3	Stage2	2.Distal	Yes	No	No	No	Yes	No	No	No	No	No	No	No	Yes	NA	No
F0490	Test data	Tokyo	Colorectal cancer patients	Male	71	21.05	4.T3	Stage2	2.Distal	No	No	No	No	No	No	No	No	No	Yes	No	No	No	NA	No
F0491	Test data	Kyoto	Colorectal cancer patients	Male	75	23.19	4.T3	Stage2	1.Proximal	Yes	No	No	Yes	No	No	No	No	No	Yes	No	No	No	NA	No
F0492	Test data	Tokyo	Colorectal cancer patients	Male	55	22.72	4.T3	Stage3	3.Rectum	Yes	No	No	No	No	No	No	No	No	No	No	No	No	NA	No
F0493	Test data	Tokyo	Colorectal cancer patients	Female	58	19.03	5.T4	Stage3	1.Proximal	Yes	No	No	No	No	No	No	No	No	No	No	No	Yes	NA	No
F0494	Test data	Tokyo	Colorectal cancer patients	Male	56	22.66	4.T3	Stage3	3.Rectum	Yes	No	No	Yes	Yes	No	No	No	No	No	No	No	No	NA	No
F0495	Test data	Tokyo	Colorectal cancer patients	Female	77	22.84	4.T3	Stage3	2.Distal	No	No	No	No	No	No	No	No	No	No	No	No	No	NA	No
F0496	Test data	Tokyo	Colorectal cancer patients	Male	79	21.2	2.T1	Stage3	3.Rectum	Yes	No	No	Yes	Yes	No	No	No	No	No	No	No	No	NA	No
F0497	Test data	Tokyo	Colorectal cancer patients	Male	40	18.76	3.T2	Stage3	3.Rectum	Yes	Yes	No	No	No	No	No	No	No	No	No	No	No	NA	No
F0498	Test data	Tokyo	Colorectal cancer patients	Female	43	18.54	4.T3	Stage3	3.Rectum	Yes	No	No	No	No	No	No	No	No	No	No	No	No	NA	No
F0499	Test data	Tokyo	Colorectal cancer patients	Female	78	20.5	5.T4	Stage3	1.Proximal	Yes	No	No	Yes	No	No	No	No	No	No	No	No	No	NA	No
F0500	Test data	Tokyo	Colorectal cancer patients	Male	59	24.43	5.T4	Stage3	1.Proximal	Yes	No	No	No	No	No	No	No	No	Yes	No	No	No	NA	No
F0501	Test data	Tokyo	Colorectal cancer patients	Female	40	20.59	4.T3	Stage3	2.Distal	Yes	No	No	No	No	No	No	No	No	No	No	No	No	NA	No
F0502	Test data	Tokyo	Colorectal cancer patients	Female	86	20.25	3.T2	Stage3	1.Proximal	No	No	No	No	Yes	No	No	No	No	No	No	No	No	NA	No
F0503	Test data	Tokyo	Colorectal cancer patients	Male	79	21.43	4.T3	Stage3	1.Proximal	Yes	No	No	Yes	Yes	No	No	No	No	No	No	No	No	NA	No
F0504	Test data	Tokyo	Colorectal cancer patients	Male	39	20.12	4.T3	Stage3	1.Proximal	Yes	No	No	No	No	No	No	No	No	No	No	No	No	NA	No
F0505	Test data	Kyoto	Colorectal cancer patients	Male	73	23.07	5.T4	Stage3	3.Rectum	Yes	Yes	No	No	No	No	No	No	No	No	No	No	No	NA	No
F0506	Test data	Tokyo	Colorectal cancer patients	Male	68	21.58	4.T3	Stage4	2.Distal	Yes	No	No	Yes	Yes	No	No	No	No	No	No	No	No	NA	No
F0507	Test data	Tokyo	Colorectal cancer patients	Male	45	32.12	2.T1	Stage4	2.Distal	No	No	No	No	No	No	No	No	No	No	No	No	No	NA	No
F0508	Test data	Tokyo	Colorectal cancer patients	Male	59	22.03	5.T4	Stage4	1.Proximal	Yes	No	No	No	No	No	No	No	No	No	No	No	No	NA	No
F0509	Test data	Tokyo	Colorectal cancer patients	Male	57	25.84	4.T3	Stage4	1.Proximal	Yes	No	No	No	Yes	Yes	No	No	No	No	No	No	No	NA	No
F0510	Test data	Tokyo (Cohort-2)	Healthy individuals	Female	69	20.59	NA	NA	NA	No	No	Yes	No	Yes	No	No	No	No	Yes	No	No	No	NA	No
F0511	Test data	Tokyo (Cohort-2)	Healthy individuals	Female	68	21.34	NA	NA	NA	No	No	No	No	No	No	No	No	No	No	No	Yes	No	NA	No
F0512	Test data	Tokyo (Cohort-2)	Healthy individuals	Female	73	22.29	NA	NA	NA	No	No	No	No	No	No	No	No	No	Yes	No	No	Yes	NA	No
F0513	Test data	Tokyo (Cohort-2)	Healthy individuals	Female	61	18.36	NA	NA	NA	No	No	No	No	No	No	No	No	No	No	No	No	Yes	NA	No
F0514	Test data	Tokyo (Cohort-2)	Healthy individuals	Male	73	24.52	NA	NA	NA	Yes	No	No	Yes	Yes	No	No	No	No	No	No	No	No	NA	No
F0515	Test data	Tokyo (Cohort-2)	Healthy individuals	Female	53	27.02	NA	NA	NA	No	No	No	No	No	No	No	No	No	No	No	Yes	Yes	NA	No
F0516	Test data	Tokyo (Cohort-2)	Healthy individuals	Female	61	23	NA	NA	NA	No	No	No	No	No	No	No	No	No	No	No	No	Yes	NA	No
F0517	Test data	Tokyo (Cohort-2)	Healthy individuals	Male	48	23.46	NA	NA	NA	Yes	No	No	No	No	No	No	No	No	Yes	No	No	No	NA	No
F0518	Test data	Tokyo (Cohort-2)	Healthy individuals	Female	48	23.87	NA	NA	NA	No	No	No	No	No	No	No	No	No	No	No	No	Yes	NA	No
F0519	Test data	Tokyo (Cohort-2)	Healthy individuals	Male	62	21.59	NA	NA	NA	Yes	No	No	No	No	No	No	No	No	No	No	No	No	NA	No
F0520	Test data	Tokyo (Cohort-2)	Healthy individuals	Female	58	23.19	NA	NA	NA	No	No	No	No	No	No	No	No	No	No	No	No	No	NA	No
F0521	Test data	Tokyo (Cohort-2)	Healthy individuals	Female	43	30.35	NA	NA	NA	No	No	No	No	No	No	No	No	No	No	No	No	No	NA	No
F0522	Test data	Tokyo (Cohort-2)	Healthy individuals	Male	65	19.98	NA	NA	NA	Yes	No	No	No	No	No	No	No	No	No	No	No	No	NA	No
F0523	Test data	Tokyo (Cohort-2)	Healthy individuals	Female	54	19.73	NA	NA	NA	No	No	No	No	No	No	No	No	No	Yes	No	No	No	NA	No
F0524	Test data	Tokyo (Cohort-2)	Healthy individuals	Male	72	26.6	NA	NA	NA	Yes	Yes	Yes	No	No	No	No	No	No	Yes	No	No	No	NA	No
F0525	Test data	Tokyo (Cohort-2)	Healthy individuals	Male	55	22.65	NA	NA	NA	Yes	No	No	No	No	No	No	No	No	No	No	No	No	NA	No
F0526	Test data	Tokyo (Cohort-2)	Healthy individuals	Male	65	25.82	NA	NA	NA	No	No	No	No	No	No	No	No	No	No	No	No	No	NA	No
F0527	Test data	Tokyo (Cohort-2)	Healthy individuals	Female	55	23.34	NA	NA	NA	No	No	No	No	No	No	No	No	No	No	No	Yes	No	NA	No
F0528	Test data	Tokyo (Cohort-2)	Healthy individuals	Male	60	22	NA	NA	NA	No	No	No	No	No	No	No	No	No	No	No	No	Yes	NA	No
F0529	Test data	Tokyo (Cohort-2)	Healthy individuals	Female	79	21.39	NA	NA	NA	Yes	No	No	Yes	No	Yes	No	No	No	No	Yes	Yes	No	NA	No
F0530	Test data	Tokyo (Cohort-2)	Colorectal cancer patients	Female	61	20.17	3.T2	Stage1	2.Distal	No	No	No	No	No	No	No	No	No	No	No	No	No	NA	No
F0531	Test data	Tokyo (Cohort-2)	Colorectal cancer patients	Female	49	19.53	3.T2	Stage1	1.Proximal	No	No	No	No	No	No	No	No	No	No	No	No	No	NA	No
F0532	Test data	Tokyo (Cohort-2)	Colorectal cancer patients	Male	84	26.59	4.T3	Stage2	1.Proximal	Yes	No	No	Yes	No	No	No	No	No	No	No	No	Yes	NA	No
F0533	Test data	Tokyo (Cohort-2)	Colorectal cancer patients	Male	81	18.65	4.T3	Stage2	1.Proximal	Yes	No	No	Yes	No	No	No	No	No	Yes	No	No	Yes	NA	No
F0534	Test data	Tokyo (Cohort-2)	Colorectal cancer patients	Male	85	24.65	5.T4	Stage2	1.Proximal	Yes	No	No	Yes	No	No	No	No	No	Yes	No	No	No	NA	No
F0535	Test data	Tokyo (Cohort-2)	Colorectal cancer patients	Female	68	26.37	5.T4	Stage2	2.Distal	Yes	No	No	No	Yes	No	No	No	No	No	No	No	No	NA	No
F0536	Test data	Tokyo (Cohort-2)	Colorectal cancer patients	Male	57	38.36	4.T3	Stage2	1.Proximal	Yes	Yes	No	Yes	No	No	No	No	No	No	No	No	No	NA	No
F0537	Test data	Tokyo (Cohort-2)	Colorectal cancer patients	Male	61	26.01	4.T3	Stage3	3.Rectum	Yes	No	Yes	No	No	No	No	No	No	No	No	No	Yes	NA	No
F0538	Test data	Tokyo (Cohort-2)	Colorectal cancer patients	Female	43	30.8	3.T2	Stage3	3.Rectum	No	No	No	No	No	No	No	No	No	No	No	No	No	NA	No
F0539	Test data	Tokyo (Cohort-2)	Colorectal cancer patients	Female	74	27.6	3.T2	Stage3	1.Proximal	Yes	No	No	Yes	Yes	No	No	Yes	No	Yes	No	Yes	Yes	NA	No
F0540	Test data	Tokyo (Cohort-2)	Colorectal cancer patients	Male	72	25.24	5.T4	Stage3	2.Distal	Yes	No	Yes	No	No	No	No	No	No	No	No	No	No	NA	No
F0541	Test data	Tokyo (Cohort-2)	Colorectal cancer patients	Male	78	22.64	4.T3	Stage3	3.Rectum	Yes	Yes	No	Yes	No	No	No	No	No	No	No	No	No	NA	No
F0542	Test data	Tokyo (Cohort-2)	Colorectal cancer patients	Female	50	17.79	4.T3	Stage3	1.Proximal	Yes	No	No	No	No	No	No	No	No	No	No	No	No	NA	No
F0543	Test data	Tokyo (Cohort-2)	Colorectal cancer patients	Female	70	21.11	4.T3	Stage3	2.Distal	Yes	No	No	No	No	No	No	No	No	No	No	No	No	NA	No
F0544	Test data	Tokyo (Cohort-2)	Colorectal cancer patients	Male	80	22.93	5.T4	Stage3	3.Rectum	Yes	No	No	Yes	No	No	No	No	No	No	No	No	No	NA	No
F0545	Test data	Tokyo (Cohort-2)	Colorectal cancer patients	Male	59	22.92	4.T3	Stage3	3.Rectum	Yes	No	No	Yes	No	Yes	No	No	No	No	No	No	No	NA	No
F0546	Test data	Tokyo (Cohort-2)	Colorectal cancer patients	Male	67	26.37	5.T4	Stage3	3.Rectum	Yes	No	No	Yes	No	No	No	No	No	No	No	No	No	NA	No
F0547	Test data	Tokyo (Cohort-2)	Colorectal cancer patients	Male	41	22.9	4.T3	Stage3	3.Rectum	Yes	No	No	No	No	No	No	No	No	No	No	No	No	NA	No
F0548	Test data	Tokyo (Cohort-2)	Colorectal cancer patients	Female	63	21.53	4.T3	Stage4	1.Proximal	Yes	No	No	No	No	No	No	No	No	No	No	No	No	NA	No
F0549	Test data	Tokyo (Cohort-2)	Colorectal cancer patients	Male	72	15.87	4.T3	Stage4	1.Proximal	Yes	Yes	No	No	No	No	No	No	No	No	No	No	No	NA	No
F0550	Test data	Tokyo	Healthy individuals	Male	36	20.57	NA	NA	NA	Yes	Yes	No	No	No	No	No	No	No	No	No	No	No	False positive	No
F0551	Test data	Tokyo	Healthy individuals	Male	48	18.82	NA	NA	NA	Yes	No	No	No	No	No	No	No	No	No	No	No	No	False positive	No
F0552	Test data	Tokyo	Healthy individuals	Male	62	18.95	NA	NA	NA	No	No	No	No	No	No	No	No	No	No	No	No	No	NA	No
F0553	Test data	Tokyo	Healthy individuals	Male	44	31.78	NA	NA	NA	Yes	No	No	No	No	Yes	No	Yes	No	No	No	No	No	NA	No
F0554	Test data	Tokyo	Healthy individuals	Male	45	21.39	NA	NA	NA	Yes	Yes	No	No	No	No	No	No	No	No	No	No	No	NA	No
F0555	Test data	Tokyo	Healthy individuals	Male	41	21.33	NA	NA	NA	Yes	No	No	No	No	No	No	No	No	No	No	No	No	NA	No
F0556	Test data	Tokyo	Healthy individuals	Male	56	23.74	NA	NA	NA	Yes	No	Yes	No	Yes	No	No	No	No	No	No	No	No	NA	No
F0557	Test data	Tokyo	Healthy individuals	Male	46	22.24	NA	NA	NA	Yes	No	No	No	No	No	No	No	No	No	No	No	No	NA	No
F0558	Test data	Tokyo	Healthy individuals	Female	52	22.03	NA	NA	NA	Yes	No	No	No	No	No	No	No	No	No	No	Yes	No	NA	No
F0559	Test data	Tokyo	Healthy individuals	Male	42	25.18	NA	NA	NA	Yes	No	No	No	No	No	No	No	No	No	No	No	No	NA	No
F0560	Test data	Tokyo	Healthy individuals	Female	74	26.07	NA	NA	NA	No	No	No	No	Yes	No	No	No	No	No	No	No	No	NA	No
F0561	Test data	Tokyo	Healthy individuals	Male	45	27.39	NA	NA	NA	No	No	No	No	No	No	No	No	No	No	No	No	No	NA	No
F0562	Test data	Tokyo	Healthy individuals	Male	43	20.79	NA	NA	NA	Yes	No	No	No	No	No	No	No	No	No	No	No	No	NA	No
F0563	Test data	Tokyo	Healthy individuals	Female	59	20.27	NA	NA	NA	Yes	No	No	No	No	No	No	No	No	No	No	Yes	No	NA	No
F0564	Test data	Tokyo	Healthy individuals	Male	68	29.88	NA	NA	NA	Yes	No	No	Yes	No	No	No	Yes	No	Yes	No	No	No	NA	No
F0565	Test data	Tokyo	Healthy individuals	Male	68	23.27	NA	NA	NA	Yes	No	No	No	No	No	No	No	Yes	No	No	No	No	NA	No
F0566	Test data	Tokyo	Healthy individuals	Female	67	16	NA	NA	NA	No	No	No	No	No	No	No	Yes	No	No	No	No	Yes	NA	No
F0567	Test data	Tokyo	Healthy individuals	Female	66	19.61	NA	NA	NA	No	No	No	No	No	No	No	No	No	No	No	Yes	Yes	NA	No
F0568	Test data	Tokyo	Healthy individuals	Female	55	26.53	NA	NA	NA	No	No	Yes	No	Yes	No	No	No	No	No	No	Yes	No	NA	No
F0569	Test data	Tokyo	Colorectal cancer patients	Female	85	19.79	5.T4	Stage2	1.Proximal	No	No	No	Yes	No	No	No	No	No	No	No	No	No	NA	No
F0570	Test data	Tokyo	Colorectal cancer patients	Male	84	21.18	4.T3	Stage3	1.Proximal	No	No	No	No	No	No	No	No	No	No	No	No	No	NA	No
F0571	Test data	Tokyo	Colorectal cancer patients	Female	47	18.25	2.T1	Stage3	3.Rectum	No	No	Yes	No	Yes	No	No	No	No	No	No	No	No	NA	No
F0572	Test data	Tokyo	Colorectal cancer patients	Female	62	29.93	4.T3	Stage3	1.Proximal	Yes	No	No	No	No	No	No	No	No	No	No	No	No	NA	No
F0573	Test data	Tokyo	Colorectal cancer patients	Male	59	19.94	5.T4	Stage3	3.Rectum	Yes	No	No	No	No	Yes	No	No	No	No	No	No	No	NA	No
F0574	Test data	Tokyo	Colorectal cancer patients	Female	50	22.37	4.T3	Stage3	2.Distal	No	No	No	No	No	No	No	No	No	No	No	No	No	NA	No
F0575	Test data	Tokyo	Colorectal cancer patients	Male	46	24.07	4.T3	Stage3	3.Rectum	Yes	No	No	No	No	No	No	No	No	No	No	No	No	NA	No
F0576	Test data	Tokyo	Colorectal cancer patients	Female	85	22.18	5.T4	Stage3	2.Distal	No	No	No	Yes	Yes	No	No	No	No	No	No	No	No	NA	No
F0577	Test data	Tokyo	Colorectal cancer patients	Male	73	24.76	4.T3	Stage3	3.Rectum	Yes	Yes	Yes	Yes	Yes	Yes	No	No	No	No	No	No	No	NA	No
F0578	Test data	Tokyo	Colorectal cancer patients	Female	80	18.14	4.T3	Stage3	1.Proximal	No	No	Yes	Yes	No	No	No	Yes	No	Yes	No	No	No	NA	No
F0579	Test data	Tokyo	Colorectal cancer patients	Male	55	22.04	4.T3	Stage3	3.Rectum	Yes	Yes	No	No	No	No	No	No	No	No	No	No	No	NA	No
F0580	Test data	Tokyo	Colorectal cancer patients	Male	59	28.16	4.T3	Stage3	2.Distal	Yes	No	No	Yes	Yes	Yes	No	No	No	No	No	No	No	NA	No
F0581	Test data	Tokyo	Colorectal cancer patients	Female	68	22.18	2.T1	Stage3	2.Distal	Yes	No	No	Yes	Yes	No	No	No	No	Yes	No	No	No	NA	No
F0582	Test data	Tokyo	Colorectal cancer patients	Female	51	19.4	4.T3	Stage3	3.Rectum	No	No	No	No	No	No	No	No	No	No	No	No	No	NA	No
F0583	Test data	Tokyo	Colorectal cancer patients	Male	60	29.79	2.T1	Stage3	2.Distal	Yes	Yes	No	Yes	No	Yes	No	No	No	No	No	No	No	NA	No
F0584	Test data	Tokyo	Colorectal cancer patients	Male	54	26.39	3.T2	Stage3	3.Rectum	Yes	No	No	No	No	No	No	No	No	No	No	No	No	NA	No
F0585	Test data	Tokyo	Colorectal cancer patients	Male	59	23.06	5.T4	Stage4	1.Proximal	No	No	No	No	No	No	No	No	No	No	No	No	No	NA	No
F0586	Test data	Tokyo	Colorectal cancer patients	Female	50	21.15	4.T3	Stage4	3.Rectum	No	Yes	No	No	No	No	Yes	Yes	Yes	No	No	No	No	NA	No
F0587	Test data	Tokyo	Colorectal cancer patients	Female	64	22.63	4.T3	Stage4	3.Rectum	Yes	No	No	No	No	No	No	No	No	No	No	No	No	NA	No
F0588	Test data	Tokyo	Colorectal cancer patients	Male	70	18.41	4.T3	Stage4	3.Rectum	Yes	Yes	No	No	No	No	No	No	No	Yes	No	No	No	NA	No
F0589	Test data	Tokyo	Colorectal cancer patients	Female	52	23.08	4.T3	Stage4	3.Rectum	No	No	No	No	No	No	No	No	No	No	No	No	No	NA	No
F0590	Test data	Tokyo	Healthy individuals	Male	63	29.25	NA	NA	NA	Yes	No	No	No	Yes	Yes	No	No	Yes	No	No	No	No	NA	No
F0591	Test data	Tokyo	Healthy individuals	Male	58	28.09	NA	NA	NA	Yes	No	No	No	No	No	No	No	No	No	No	No	Yes	NA	No
F0592	Test data	Tokyo	Healthy individuals	Female	41	17.82	NA	NA	NA	Yes	No	No	No	No	No	No	No	No	No	No	No	No	NA	No
F0593	Test data	Tokyo	Healthy individuals	Male	40	24.24	NA	NA	NA	Yes	Yes	No	No	No	No	No	No	No	No	No	No	No	NA	No
F0594	Test data	Tokyo	Healthy individuals	Male	46	25.53	NA	NA	NA	Yes	No	No	No	No	No	No	No	No	No	No	No	No	NA	No
F0595	Test data	Tokyo	Healthy individuals	Female	69	22.75	NA	NA	NA	NA	NA	No	No	No	No	No	No	No	No	No	No	No	NA	No
F0596	Test data	Tokyo	Healthy individuals	Male	45	19.76	NA	NA	NA	NA	NA	NA	NA	NA	NA	NA	NA	NA	NA	NA	NA	NA	NA	No
F0597	Test data	Tokyo	Healthy individuals	Male	50	22.59	NA	NA	NA	Yes	No	No	No	No	No	No	No	No	No	No	No	No	NA	No
F0598	Test data	Tokyo	Healthy individuals	Male	40	23.11	NA	NA	NA	Yes	No	No	No	No	No	No	No	No	No	No	No	No	NA	No
F0599	Test data	Tokyo	Healthy individuals	Female	53	25.94	NA	NA	NA	Yes	No	No	No	Yes	No	No	No	No	No	No	Yes	No	NA	No
F0600	Test data	Tokyo	Healthy individuals	Male	62	23.41	NA	NA	NA	No	No	No	Yes	Yes	Yes	No	No	No	No	No	No	No	NA	No
F0601	Test data	Tokyo	Healthy individuals	Male	49	26.88	NA	NA	NA	Yes	No	No	Yes	No	Yes	No	No	No	No	No	No	No	NA	No
F0602	Test data	Tokyo	Healthy individuals	Male	71	21.56	NA	NA	NA	Yes	No	No	No	No	No	No	No	No	No	No	No	No	NA	No
F0603	Test data	Tokyo	Healthy individuals	Female	50	24.49	NA	NA	NA	Yes	Yes	No	No	No	No	No	No	No	No	No	No	No	NA	No
F0604	Test data	Tokyo	Healthy individuals	Female	58	22.76	NA	NA	NA	Yes	No	No	No	Yes	No	No	No	No	No	No	Yes	No	NA	No
F0605	Test data	Tokyo (Cohort-2)	Healthy individuals	Female	73	21.98	NA	NA	NA	No	No	No	No	No	No	No	No	No	No	No	No	No	NA	No
F0606	Test data	Tokyo (Cohort-2)	Healthy individuals	Male	45	27.08	NA	NA	NA	Yes	No	No	No	No	No	No	No	No	No	No	No	No	NA	No
F0607	Test data	Tokyo (Cohort-2)	Healthy individuals	Female	60	29.24	NA	NA	NA	No	No	Yes	Yes	Yes	No	No	No	No	Yes	No	No	No	NA	No
F0608	Test data	Tokyo (Cohort-2)	Healthy individuals	Female	60	17.68	NA	NA	NA	Yes	No	No	No	No	No	No	Yes	No	No	No	No	Yes	NA	No
F0609	Test data	Tokyo (Cohort-2)	Healthy individuals	Female	52	19.98	NA	NA	NA	Yes	No	No	No	No	No	No	No	No	No	No	No	No	NA	No
F0610	Test data	Tokyo (Cohort-2)	Healthy individuals	Male	50	24.64	NA	NA	NA	No	No	No	No	No	No	No	No	No	No	No	No	No	NA	No
F0611	Test data	Tokyo (Cohort-2)	Healthy individuals	Female	68	21.76	NA	NA	NA	Yes	No	No	No	No	No	No	No	No	Yes	No	Yes	Yes	NA	No
F0612	Test data	Tokyo (Cohort-2)	Healthy individuals	Female	46	26.81	NA	NA	NA	No	No	No	No	No	No	No	No	No	No	No	No	Yes	NA	No
F0613	Test data	Tokyo (Cohort-2)	Healthy individuals	Female	67	18.79	NA	NA	NA	Yes	No	No	Yes	No	No	No	No	No	Yes	No	Yes	Yes	NA	No
F0614	Test data	Tokyo (Cohort-2)	Healthy individuals	Female	68	26.94	NA	NA	NA	No	No	No	No	No	No	No	No	Yes	No	No	No	Yes	NA	No
F0615	Test data	Tokyo (Cohort-2)	Healthy individuals	Female	57	30.71	NA	NA	NA	No	No	No	Yes	No	No	No	No	No	Yes	No	No	Yes	NA	No
F0616	Test data	Tokyo (Cohort-2)	Healthy individuals	Male	52	26.77	NA	NA	NA	Yes	Yes	No	Yes	No	No	No	No	No	No	No	No	No	NA	No
F0617	Test data	Tokyo (Cohort-2)	Healthy individuals	Female	66	24.26	NA	NA	NA	No	No	No	No	No	No	No	No	No	No	No	No	Yes	NA	No
F0618	Test data	Tokyo (Cohort-2)	Healthy individuals	Female	65	20.96	NA	NA	NA	No	No	No	No	No	No	No	No	No	No	No	No	No	NA	No
F0619	Test data	Tokyo (Cohort-2)	Healthy individuals	Male	57	22.14	NA	NA	NA	Yes	No	No	No	No	No	No	No	No	No	No	No	No	NA	No
F0620	Test data	Tokyo (Cohort-2)	Healthy individuals	Male	57	27.13	NA	NA	NA	Yes	No	No	No	Yes	Yes	No	No	No	Yes	No	No	No	NA	No
F0621	Test data	Tokyo (Cohort-2)	Healthy individuals	Male	45	30.88	NA	NA	NA	No	No	Yes	Yes	Yes	No	No	No	No	No	No	No	No	NA	No
F0622	Test data	Tokyo (Cohort-2)	Healthy individuals	Male	49	27.01	NA	NA	NA	Yes	No	No	No	No	No	No	Yes	No	No	No	No	Yes	NA	No
F0623	Test data	Tokyo (Cohort-2)	Healthy individuals	Male	53	28.03	NA	NA	NA	Yes	No	No	No	No	No	No	No	No	No	No	Yes	Yes	NA	No
F0624	Test data	Tokyo (Cohort-2)	Healthy individuals	Female	69	20.57	NA	NA	NA	No	No	No	No	No	No	No	No	No	No	No	Yes	Yes	NA	No
F0625	Test data	Tokyo (Cohort-2)	Healthy individuals	Male	62	26.3	NA	NA	NA	Yes	No	No	No	No	Yes	No	No	No	No	No	Yes	Yes	NA	No
F0626	Test data	Tokyo (Cohort-2)	Healthy individuals	Male	77	20.45	NA	NA	NA	Yes	No	No	No	No	No	No	No	No	No	No	No	No	NA	No
F0627	Test data	Tokyo (Cohort-2)	Healthy individuals	Female	49	21.23	NA	NA	NA	No	No	No	No	No	No	No	No	No	No	No	No	Yes	NA	No
F0628	Test data	Tokyo (Cohort-2)	Healthy individuals	Female	50	19.69	NA	NA	NA	No	No	No	No	No	No	No	No	No	Yes	No	Yes	Yes	NA	No
F0629	Test data	Tokyo (Cohort-2)	Healthy individuals	Male	43	23.14	NA	NA	NA	Yes	Yes	No	No	No	No	No	No	No	No	No	No	No	NA	No
F0630	Test data	Tokyo (Cohort-2)	Healthy individuals	Female	62	21.49	NA	NA	NA	Yes	No	No	No	No	No	No	No	No	No	No	No	Yes	NA	No
F0631	Test data	Tokyo (Cohort-2)	Healthy individuals	Male	57	24.39	NA	NA	NA	Yes	No	No	No	No	No	No	No	No	No	No	No	No	NA	No
F0632	Test data	Tokyo (Cohort-2)	Healthy individuals	Male	63	18.22	NA	NA	NA	Yes	No	No	No	No	No	No	No	No	Yes	No	No	No	NA	No
F0633	Test data	Tokyo (Cohort-2)	Healthy individuals	Male	46	23.17	NA	NA	NA	Yes	No	No	No	No	No	No	No	No	No	No	No	No	NA	No
F0634	Test data	Tokyo (Cohort-2)	Healthy individuals	Male	65	25.11	NA	NA	NA	Yes	No	No	No	Yes	No	No	No	No	No	No	No	No	NA	No
F0635	Test data	Tokyo (Cohort-2)	Healthy individuals	Male	69	27.47	NA	NA	NA	Yes	No	No	No	No	No	No	No	No	No	No	No	No	NA	No
F0636	Test data	Tokyo (Cohort-2)	Healthy individuals	Male	56	25.11	NA	NA	NA	No	Yes	Yes	No	No	No	Yes	No	No	No	No	No	No	NA	No
F0637	Test data	Tokyo (Cohort-2)	Healthy individuals	Male	40	23.78	NA	NA	NA	Yes	No	No	No	Yes	No	No	No	No	Yes	No	No	No	NA	No
F0638	Test data	Tokyo (Cohort-2)	Healthy individuals	Male	55	26.45	NA	NA	NA	Yes	No	No	No	No	Yes	No	No	No	No	No	No	No	NA	No
F0639	Test data	Tokyo (Cohort-2)	Healthy individuals	Male	63	20.28	NA	NA	NA	Yes	No	No	No	No	No	No	No	No	No	No	Yes	Yes	NA	No
F0640	Test data	Tokyo (Cohort-2)	Healthy individuals	Male	45	25.62	NA	NA	NA	Yes	No	No	No	No	No	No	No	No	No	No	No	No	NA	No
F0641	Test data	Tokyo (Cohort-2)	Healthy individuals	Female	58	24.03	NA	NA	NA	Yes	No	No	No	No	No	No	No	No	No	No	No	No	NA	No
F0642	Test data	Tokyo (Cohort-2)	Healthy individuals	Male	40	23.66	NA	NA	NA	Yes	No	No	No	No	No	No	No	No	No	No	No	No	NA	No
F0643	Test data	Tokyo (Cohort-2)	Healthy individuals	Male	39	29.06	NA	NA	NA	Yes	No	No	No	No	No	No	No	No	No	No	No	No	NA	No
F0644	Test data	Tokyo (Cohort-2)	Healthy individuals	Female	32	22.31	NA	NA	NA	Yes	No	No	No	No	No	No	No	No	No	No	No	No	NA	No
F0645	Test data	Tokyo (Cohort-2)	Healthy individuals	Male	73	26.29	NA	NA	NA	Yes	No	No	No	No	No	No	No	No	Yes	Yes	Yes	No	NA	No
F0646	Test data	Tokyo (Cohort-2)	Healthy individuals	Female	64	21.23	NA	NA	NA	No	Yes	No	No	No	No	No	No	No	No	No	Yes	Yes	NA	No
F0647	Test data	Tokyo (Cohort-2)	Healthy individuals	Male	37	25.03	NA	NA	NA	No	No	No	No	No	No	No	No	No	No	No	No	No	NA	No
F0648	Test data	Tokyo (Cohort-2)	Healthy individuals	Female	53	21.29	NA	NA	NA	Yes	No	No	No	No	No	No	No	No	No	No	No	No	NA	No
F0649	Test data	Tokyo (Cohort-2)	Healthy individuals	Female	63	23.59	NA	NA	NA	Yes	No	No	Yes	Yes	No	No	No	No	No	No	No	No	NA	No
F0650	Test data	Tokyo (Cohort-2)	Healthy individuals	Male	57	21.92	NA	NA	NA	Yes	Yes	No	No	No	No	No	No	No	No	No	No	Yes	NA	No
F0651	Test data	Tokyo (Cohort-2)	Healthy individuals	Female	59	27.99	NA	NA	NA	Yes	No	Yes	No	No	No	No	No	No	No	No	No	No	NA	No
F0652	Test data	Tokyo (Cohort-2)	Healthy individuals	Female	46	20.48	NA	NA	NA	Yes	Yes	No	No	No	No	No	No	No	No	No	No	Yes	NA	No
F0653	Test data	Tokyo (Cohort-2)	Healthy individuals	Female	56	19.99	NA	NA	NA	No	Yes	No	No	No	No	No	No	No	No	No	No	No	NA	No
F0654	Test data	Tokyo (Cohort-2)	Healthy individuals	Female	40	17.98	NA	NA	NA	No	No	No	No	No	No	No	No	No	No	No	Yes	No	NA	No
F0655	Test data	Tokyo (Cohort-2)	Healthy individuals	Male	61	20.85	NA	NA	NA	Yes	No	No	No	No	No	No	No	No	No	No	No	No	NA	No
F0656	Test data	Tokyo (Cohort-2)	Healthy individuals	Male	55	23.56	NA	NA	NA	Yes	No	No	No	No	No	No	No	No	No	No	No	No	NA	No
F0657	Test data	Tokyo (Cohort-2)	Healthy individuals	Male	53	24.39	NA	NA	NA	Yes	No	No	No	No	No	No	No	No	Yes	No	No	No	NA	No
F0658	Test data	Tokyo (Cohort-2)	Healthy individuals	Female	27	20.63	NA	NA	NA	Yes	No	No	No	No	No	No	No	No	No	No	No	No	NA	No
F0659	Test data	Tokyo (Cohort-2)	Healthy individuals	Male	64	25.81	NA	NA	NA	Yes	No	No	No	No	Yes	No	No	No	No	No	No	No	NA	No
F0660	Test data	Tokyo (Cohort-2)	Healthy individuals	Female	47	22.86	NA	NA	NA	Yes	No	No	No	No	No	Yes	No	No	Yes	No	No	No	NA	No
F0661	Test data	Tokyo (Cohort-2)	Healthy individuals	Male	71	22.8	NA	NA	NA	Yes	No	No	Yes	No	No	No	No	No	Yes	No	No	No	NA	No
F0662	Test data	Tokyo (Cohort-2)	Healthy individuals	Male	51	21.78	NA	NA	NA	Yes	No	No	No	No	No	No	No	No	Yes	No	No	No	NA	No
F0663	Test data	Tokyo (Cohort-2)	Healthy individuals	Male	47	24.02	NA	NA	NA	Yes	Yes	No	No	No	No	No	No	No	Yes	No	No	No	NA	No
F0664	Test data	Tokyo (Cohort-2)	Healthy individuals	Female	42	19.11	NA	NA	NA	No	No	No	No	No	No	No	No	No	Yes	No	Yes	Yes	NA	No
F0665	Test data	Tokyo (Cohort-2)	Healthy individuals	Female	55	20.67	NA	NA	NA	No	No	No	Yes	No	No	No	No	No	No	No	No	No	NA	No
F0666	Test data	Tokyo (Cohort-2)	Healthy individuals	Female	56	18.19	NA	NA	NA	Yes	No	No	No	No	No	No	No	No	No	No	No	No	NA	No
F0667	Test data	Tokyo (Cohort-2)	Healthy individuals	Male	48	22.34	NA	NA	NA	No	No	No	No	No	No	No	No	No	No	No	No	No	NA	No
F0668	Test data	Tokyo	Colorectal cancer patients	Female	67	19.98	1.Tis	Stage0	3.Rectum	Yes	Yes	No	Yes	No	No	No	No	No	No	No	No	Yes	NA	No
F0669	Test data	Tokyo (Cohort-2)	Colorectal cancer patients	Female	67	17.31	1.Tis	Stage0	1.Proximal	No	No	No	No	No	No	No	No	No	Yes	No	No	No	NA	No
F0670	Test data	Tokyo (Cohort-2)	Colorectal cancer patients	Male	57	23.46	1.Tis	Stage0	1.Proximal	Yes	No	No	No	No	No	No	No	No	No	No	No	No	NA	No
F0671	Test data	Tokyo (Cohort-2)	Colorectal cancer patients	Female	59	15.62	1.Tis	Stage0	1.Proximal	Yes	Yes	No	No	No	No	No	No	No	No	No	No	No	NA	No
F0672	Test data	Tokyo (Cohort-2)	Colorectal cancer patients	Male	58	23.44	1.Tis	Stage0	2.Distal	Yes	Yes	No	No	No	No	No	No	No	No	No	No	No	NA	No
F0673	Test data	Tokyo (Cohort-2)	Colorectal cancer patients	Male	62	22.92	1.Tis	Stage0	1.Proximal	Yes	No	No	Yes	No	Yes	No	No	No	No	No	No	No	NA	No
F0674	Test data	Tokyo (Cohort-2)	Colorectal cancer patients	Male	72	23.23	1.Tis	Stage0	1.Proximal	Yes	No	No	No	Yes	Yes	No	No	No	Yes	No	No	No	NA	No
F0675	Test data	Tokyo (Cohort-2)	Colorectal cancer patients	Male	65	19.01	1.Tis	Stage0	3.Rectum	Yes	Yes	No	No	No	No	No	No	No	No	No	No	No	NA	No
F0676	Test data	Tokyo (Cohort-2)	Colorectal cancer patients	Female	40	20.04	1.Tis	Stage0	2.Distal	No	Yes	No	No	No	No	No	No	No	No	No	No	No	NA	No
F0677	Test data	Tokyo (Cohort-2)	Colorectal cancer patients	Male	68	25.06	1.Tis	Stage0	1.Proximal	Yes	No	No	Yes	No	No	No	No	No	No	No	No	No	NA	No
F0678	Test data	Tokyo (Cohort-2)	Colorectal cancer patients	Female	68	23.62	1.Tis	Stage0	3.Rectum	No	No	No	No	No	No	No	No	No	No	No	No	No	NA	No
F0679	Test data	Tokyo (Cohort-2)	Colorectal cancer patients	Male	62	20.76	1.Tis	Stage0	1.Proximal	No	No	Yes	Yes	No	No	No	No	No	No	No	No	No	NA	No
F0680	Test data	Tokyo (Cohort-2)	Colorectal cancer patients	Male	59	24.61	1.Tis	Stage0	2.Distal	Yes	Yes	Yes	No	No	No	No	No	No	No	No	No	No	NA	No
F0681	Test data	Tokyo (Cohort-2)	Colorectal cancer patients	Male	50	19.85	1.Tis	Stage0	3.Rectum	Yes	Yes	No	No	No	No	No	No	No	No	No	No	No	NA	No
F0682	Test data	Tokyo (Cohort-2)	Colorectal cancer patients	Female	74	24.44	1.Tis	Stage0	1.Proximal	No	No	No	Yes	Yes	No	No	No	No	No	No	No	No	NA	No
F0683	Test data	Tokyo (Cohort-2)	Colorectal cancer patients	Female	69	20.98	1.Tis	Stage0	3.Rectum	No	No	No	No	No	No	No	Yes	No	No	No	Yes	No	NA	No
F0684	Test data	Tokyo (Cohort-2)	Colorectal cancer patients	Female	68	20.1	1.Tis	Stage0	3.Rectum	No	No	No	No	No	No	No	No	No	No	No	No	No	NA	No
F0685	Test data	Tokyo (Cohort-2)	Colorectal cancer patients	Male	58	23.75	1.Tis	Stage0	2.Distal	Yes	Yes	No	No	No	No	No	No	No	No	No	No	Yes	NA	No
F0686	Test data	Tokyo (Cohort-2)	Colorectal cancer patients	Female	75	22.29	1.Tis	Stage0	1.Proximal	Yes	No	No	Yes	No	No	No	No	No	No	No	No	No	NA	No
F0687	Test data	Tokyo (Cohort-2)	Colorectal cancer patients	Female	64	20.16	1.Tis	Stage0	3.Rectum	Yes	No	Yes	No	Yes	No	No	No	No	No	No	No	No	NA	No
F0688	Test data	Tokyo (Cohort-2)	Colorectal cancer patients	Male	61	21.88	1.Tis	Stage0	1.Proximal	Yes	Yes	No	No	No	No	No	No	No	No	No	No	No	NA	No
F0689	Test data	Tokyo (Cohort-2)	Colorectal cancer patients	Male	70	22.43	1.Tis	Stage0	1.Proximal	No	No	No	Yes	No	No	No	No	No	No	No	No	No	NA	No
F0690	Test data	Tokyo (Cohort-2)	Colorectal cancer patients	Male	58	22.99	1.Tis	Stage0	3.Rectum	Yes	No	No	No	No	No	No	No	No	No	No	No	No	NA	No
F0691	Test data	Tokyo (Cohort-2)	Colorectal cancer patients	Female	55	21.09	1.Tis	Stage0	2.Distal	Yes	No	No	No	No	No	No	No	No	No	No	No	No	NA	No
F0692	Test data	Tokyo (Cohort-2)	Colorectal cancer patients	Female	69	18.08	1.Tis	Stage0	3.Rectum	No	No	No	Yes	No	No	No	No	No	No	No	No	No	NA	No
F0693	Test data	Tokyo (Cohort-2)	Colorectal cancer patients	Female	68	27.77	1.Tis	Stage0	1.Proximal	Yes	No	Yes	No	No	No	No	No	No	No	No	No	No	NA	No
F0694	Test data	Tokyo (Cohort-2)	Colorectal cancer patients	Male	51	19.92	1.Tis	Stage0	3.Rectum	No	Yes	No	No	No	No	No	No	No	No	No	No	No	NA	No
F0695	Test data	Tokyo (Cohort-2)	Colorectal cancer patients	Male	76	20.96	1.Tis	Stage0	1.Proximal	No	No	No	Yes	No	No	No	No	No	No	No	No	Yes	NA	No
F0696	Test data	Tokyo (Cohort-2)	Colorectal cancer patients	Female	65	33.73	1.Tis	Stage0	1.Proximal	No	No	Yes	Yes	No	No	No	No	No	No	No	No	No	NA	No
F0697	Test data	Tokyo (Cohort-2)	Colorectal cancer patients	Female	72	23.34	1.Tis	Stage0	1.Proximal	No	No	No	No	No	No	Yes	No	No	No	No	No	No	NA	No
F0698	Test data	Tokyo (Cohort-2)	Colorectal cancer patients	Male	77	26.77	1.Tis	Stage0	2.Distal	Yes	No	Yes	Yes	No	Yes	No	No	No	No	No	No	No	NA	No
F0699	Test data	Tokyo (Cohort-2)	Colorectal cancer patients	Male	79	21.33	1.Tis	Stage0	3.Rectum	No	Yes	No	No	No	No	No	No	No	Yes	No	No	No	NA	No
F0700	Test data	Tokyo (Cohort-2)	Colorectal cancer patients	Female	50	25.03	1.Tis	Stage0	3.Rectum	Yes	No	No	No	No	No	No	No	No	No	No	No	No	NA	No
F0701	Test data	Tokyo (Cohort-2)	Colorectal cancer patients	Male	70	18.94	1.Tis	Stage0	3.Rectum	Yes	No	No	Yes	No	No	No	No	No	No	No	No	No	NA	No
F0702	Test data	Tokyo (Cohort-2)	Colorectal cancer patients	Male	75	27.51	1.Tis	Stage0	2.Distal	Yes	No	No	Yes	No	No	No	No	No	No	No	No	No	NA	No
F0703	Test data	Tokyo (Cohort-2)	Colorectal cancer patients	Female	72	21.75	1.Tis	Stage0	3.Rectum	Yes	No	No	No	No	No	No	No	No	No	No	Yes	No	NA	No
F0704	Test data	Tokyo (Cohort-2)	Colorectal cancer patients	Male	74	24.22	1.Tis	Stage0	1.Proximal	Yes	No	No	No	No	No	No	No	No	No	No	No	No	NA	No
F0705	Test data	Tokyo (Cohort-2)	Colorectal cancer patients	Male	74	23.88	1.Tis	Stage0	1.Proximal	No	No	No	No	No	No	No	No	No	No	No	No	No	NA	No
F0706	Test data	Tokyo (Cohort-2)	Colorectal cancer patients	Female	60	18.92	2.T1	Stage1	1.Proximal	No	No	No	Yes	No	No	Yes	No	No	No	No	No	No	NA	No
F0707	Test data	Tokyo (Cohort-2)	Colorectal cancer patients	Female	74	21.1	2.T1	Stage1	1.Proximal	No	No	No	Yes	No	No	No	No	No	No	No	No	Yes	NA	No
F0708	Test data	Tokyo (Cohort-2)	Colorectal cancer patients	Male	53	23.74	2.T1	Stage1	2.Distal	Yes	No	No	No	No	No	No	No	No	No	No	Yes	Yes	NA	No
F0709	Test data	Tokyo (Cohort-2)	Colorectal cancer patients	Male	67	24.16	2.T1	Stage1	2.Distal	No	No	No	Yes	No	No	No	No	No	No	No	No	No	NA	No
F0710	Test data	Tokyo (Cohort-2)	Colorectal cancer patients	Male	57	24.1	2.T1	Stage1	3.Rectum	Yes	No	No	No	No	No	No	No	No	No	No	No	No	NA	No
F0711	Test data	Tokyo (Cohort-2)	Colorectal cancer patients	Female	75	15.65	2.T1	Stage1	2.Distal	Yes	No	No	No	No	No	No	No	No	Yes	No	No	Yes	NA	No
F0712	Test data	Tokyo (Cohort-2)	Colorectal cancer patients	Female	78	21.36	2.T1	Stage1	3.Rectum	No	No	No	No	No	No	No	No	No	No	No	No	No	NA	No
F0713	Test data	Tokyo (Cohort-2)	Colorectal cancer patients	Male	83	23.09	2.T1	Stage1	1.Proximal	Yes	No	No	No	No	No	No	No	No	Yes	No	No	No	NA	No
F0714	Test data	Tokyo (Cohort-2)	Colorectal cancer patients	Male	68	27.51	2.T1	Stage1	1.Proximal	Yes	No	No	No	No	No	No	No	No	No	No	Yes	No	NA	No
F0715	Test data	Tokyo (Cohort-2)	Colorectal cancer patients	Female	45	18.4	2.T1	Stage1	2.Distal	Yes	No	No	No	No	No	No	No	No	No	No	Yes	No	NA	No
F0716	Test data	Tokyo (Cohort-2)	Colorectal cancer patients	Male	79	22.03	2.T1	Stage1	1.Proximal	Yes	No	No	No	No	No	No	No	No	Yes	No	No	No	NA	No
F0717	Test data	Tokyo (Cohort-2)	Colorectal cancer patients	Female	83	21.62	2.T1	Stage1	1.Proximal	Yes	No	No	No	No	No	No	No	No	No	No	Yes	Yes	NA	No
F0718	Test data	Tokyo (Cohort-2)	Colorectal cancer patients	Female	70	24.43	2.T1	Stage1	3.Rectum	No	No	Yes	Yes	No	No	No	No	No	No	No	No	No	NA	No
F0719	Test data	Tokyo (Cohort-2)	Colorectal cancer patients	Female	59	26.99	2.T1	Stage1	3.Rectum	Yes	No	No	No	No	No	No	No	No	No	No	Yes	No	NA	No
F0720	Test data	Tokyo (Cohort-2)	Colorectal cancer patients	Male	60	26.82	2.T1	Stage1	2.Distal	Yes	No	No	Yes	No	No	No	No	No	No	No	No	No	NA	No
F0721	Test data	Tokyo (Cohort-2)	Colorectal cancer patients	Female	59	26.32	2.T1	Stage1	3.Rectum	No	No	No	No	No	No	No	No	No	No	No	No	No	NA	No
F0722	Test data	Tokyo (Cohort-2)	Colorectal cancer patients	Male	38	23.35	2.T1	Stage1	3.Rectum	Yes	No	No	No	No	No	No	No	No	No	No	No	No	NA	No
F0723	Test data	Tokyo (Cohort-2)	Colorectal cancer patients	Male	52	22.53	2.T1	Stage1	2.Distal	Yes	No	No	No	No	No	No	No	No	No	No	No	No	NA	No
F0724	Test data	Tokyo (Cohort-2)	Colorectal cancer patients	Male	67	28.31	2.T1	Stage1	2.Distal	Yes	No	No	Yes	No	No	No	No	No	No	No	No	No	NA	No
F0725	Test data	Tokyo (Cohort-2)	Colorectal cancer patients	Male	79	23.51	2.T1	Stage1	3.Rectum	No	No	No	Yes	No	No	No	No	No	No	No	No	No	NA	No
F0726	Test data	Tokyo (Cohort-2)	Colorectal cancer patients	Male	76	26.26	3.T2	Stage1	1.Proximal	No	No	No	No	No	No	No	No	No	No	No	Yes	Yes	NA	No
F0727	Test data	Tokyo (Cohort-2)	Colorectal cancer patients	Female	59	20.1	3.T2	Stage1	3.Rectum	Yes	Yes	No	No	No	No	No	No	No	Yes	No	No	Yes	NA	No
F0728	Test data	Tokyo (Cohort-2)	Colorectal cancer patients	Male	76	24.62	3.T2	Stage1	1.Proximal	Yes	No	No	No	No	No	No	No	No	No	No	No	No	NA	No
F0729	Test data	Tokyo (Cohort-2)	Colorectal cancer patients	Female	54	17.9	3.T2	Stage1	1.Proximal	No	No	No	No	No	No	No	No	No	Yes	No	No	No	NA	No
F0730	Test data	Tokyo (Cohort-2)	Colorectal cancer patients	Female	53	19.99	3.T2	Stage1	3.Rectum	No	No	No	No	No	No	No	No	No	No	No	No	No	NA	No
F0731	Test data	Tokyo (Cohort-2)	Colorectal cancer patients	Female	55	21.18	3.T2	Stage1	1.Proximal	No	Yes	No	No	No	No	No	No	No	No	No	No	Yes	NA	No
F0732	Test data	Tokyo (Cohort-2)	Colorectal cancer patients	Female	74	18.44	3.T2	Stage1	1.Proximal	No	No	Yes	No	No	No	No	No	No	No	No	No	Yes	NA	No
F0733	Test data	Tokyo (Cohort-2)	Colorectal cancer patients	Female	49	18.17	3.T2	Stage1	3.Rectum	Yes	No	No	No	No	No	No	No	No	No	No	No	No	NA	No
F0734	Test data	Tokyo (Cohort-2)	Colorectal cancer patients	Female	74	21.94	3.T2	Stage1	2.Distal	No	No	No	No	No	No	No	No	No	No	No	Yes	No	NA	No
F0735	Test data	Tokyo (Cohort-2)	Colorectal cancer patients	Male	71	21.71	3.T2	Stage1	3.Rectum	No	No	No	Yes	No	No	No	No	No	No	No	No	Yes	NA	No
F0736	Test data	Osaka	Colorectal cancer patients	Male	59	26.62	4.T3	Stage2	1.Proximal	Yes	No	No	No	Yes	No	No	No	No	No	No	No	No	NA	No
F0737	Test data	Tokyo (Cohort-2)	Colorectal cancer patients	Female	81	27.35	5.T4	Stage2	1.Proximal	No	No	No	Yes	No	No	No	No	Yes	No	No	No	No	NA	No
F0738	Test data	Tokyo (Cohort-2)	Colorectal cancer patients	Female	65	22.03	4.T3	Stage2	1.Proximal	Yes	No	No	No	No	No	No	No	No	No	No	No	No	NA	No
F0739	Test data	Tokyo (Cohort-2)	Colorectal cancer patients	Male	51	23.79	4.T3	Stage2	1.Proximal	Yes	No	No	No	No	Yes	No	No	No	No	No	No	No	NA	No
F0740	Test data	Tokyo (Cohort-2)	Colorectal cancer patients	Male	67	21.89	4.T3	Stage2	1.Proximal	Yes	No	Yes	Yes	Yes	No	No	No	No	No	No	No	Yes	NA	No
F0741	Test data	Tokyo (Cohort-2)	Colorectal cancer patients	Female	63	20.73	5.T4	Stage2	2.Distal	Yes	Yes	No	No	No	No	No	No	No	No	No	No	No	NA	No
F0742	Test data	Tokyo (Cohort-2)	Colorectal cancer patients	Female	60	25.3	5.T4	Stage2	2.Distal	Yes	No	No	Yes	No	No	No	No	No	No	No	No	No	NA	No
F0743	Test data	Tokyo (Cohort-2)	Colorectal cancer patients	Female	66	20.52	4.T3	Stage2	1.Proximal	No	No	No	No	No	No	No	No	No	Yes	No	No	No	NA	No
F0744	Test data	Tokyo (Cohort-2)	Colorectal cancer patients	Male	68	20.81	5.T4	Stage2	2.Distal	Yes	Yes	Yes	Yes	No	No	No	No	No	Yes	No	No	No	NA	No
F0745	Test data	Tokyo (Cohort-2)	Colorectal cancer patients	Female	84	19.58	2.T1	Stage3	3.Rectum	Yes	No	No	Yes	Yes	No	No	No	No	No	No	No	Yes	NA	No
F0746	Test data	Tokyo (Cohort-2)	Colorectal cancer patients	Male	62	29.09	2.T1	Stage3	2.Distal	Yes	No	No	Yes	No	Yes	No	No	No	No	No	No	No	NA	No
F0747	Test data	Tokyo (Cohort-2)	Colorectal cancer patients	Female	68	22.21	2.T1	Stage3	3.Rectum	No	Yes	No	No	No	No	No	No	No	No	No	Yes	No	NA	No
F0748	Test data	Tokyo (Cohort-2)	Colorectal cancer patients	Female	71	24.46	4.T3	Stage3	2.Distal	Yes	No	No	No	No	No	No	No	No	Yes	No	No	No	NA	No
F0749	Test data	Tokyo (Cohort-2)	Colorectal cancer patients	Female	83	21.45	5.T4	Stage3	1.Proximal	No	No	No	Yes	No	No	No	No	No	Yes	No	No	Yes	NA	No
F0750	Test data	Tokyo (Cohort-2)	Colorectal cancer patients	Male	53	28.66	3.T2	Stage3	3.Rectum	Yes	No	No	No	Yes	Yes	No	No	No	No	No	No	No	NA	No
F0751	Test data	Tokyo (Cohort-2)	Colorectal cancer patients	Female	69	27.26	4.T3	Stage3	3.Rectum	Yes	Yes	No	No	No	No	No	No	No	No	No	No	No	NA	No
F0752	Test data	Tokyo (Cohort-2)	Colorectal cancer patients	Male	71	22.91	5.T4	Stage3	3.Rectum	Yes	No	No	Yes	No	No	No	No	No	No	No	No	No	NA	No
F0753	Test data	Tokyo (Cohort-2)	Colorectal cancer patients	Male	57	24.21	5.T4	Stage3	2.Distal	Yes	No	No	No	No	No	No	No	No	Yes	No	No	No	NA	No
F0754	Test data	Tokyo (Cohort-2)	Colorectal cancer patients	Female	81	25.29	4.T3	Stage3	1.Proximal	No	No	No	Yes	No	No	No	No	No	No	Yes	No	No	NA	No
F0755	Test data	Tokyo (Cohort-2)	Colorectal cancer patients	Male	57	18.89	4.T3	Stage3	3.Rectum	Yes	Yes	No	No	No	No	No	No	No	Yes	No	No	No	NA	No
F0756	Test data	Tokyo (Cohort-2)	Colorectal cancer patients	Male	72	25.28	4.T3	Stage3	3.Rectum	Yes	No	No	Yes	No	No	No	No	Yes	Yes	No	No	No	NA	No
F0757	Test data	Tokyo (Cohort-2)	Colorectal cancer patients	Male	57	27.57	4.T3	Stage3	2.Distal	Yes	Yes	No	Yes	No	No	No	No	No	No	No	No	No	NA	No
F0758	Test data	Tokyo (Cohort-2)	Colorectal cancer patients	Male	70	21	4.T3	Stage3	3.Rectum	Yes	Yes	No	Yes	Yes	No	No	No	No	No	No	No	No	NA	No
F0759	Test data	Tokyo (Cohort-2)	Colorectal cancer patients	Male	61	17.92	4.T3	Stage3	3.Rectum	Yes	No	No	No	No	No	No	No	No	No	No	No	No	NA	No
F0760	Test data	Tokyo (Cohort-2)	Colorectal cancer patients	Male	69	20.96	4.T3	Stage3	3.Rectum	Yes	Yes	No	No	No	No	No	No	No	Yes	No	No	No	NA	No
F0761	Test data	Tokyo (Cohort-2)	Colorectal cancer patients	Female	71	21.7	4.T3	Stage3	1.Proximal	No	No	No	No	No	No	No	No	No	Yes	No	No	No	NA	No
F0762	Test data	Tokyo (Cohort-2)	Colorectal cancer patients	Female	63	33.39	4.T3	Stage3	3.Rectum	No	No	Yes	No	No	No	No	No	No	No	No	Yes	No	NA	No
F0763	Test data	Tokyo (Cohort-2)	Colorectal cancer patients	Male	52	21.18	4.T3	Stage3	3.Rectum	Yes	Yes	No	No	No	No	No	No	No	No	No	No	No	NA	No
F0764	Test data	Tokyo (Cohort-2)	Colorectal cancer patients	Male	71	22.08	5.T4	Stage4	3.Rectum	No	No	No	Yes	No	No	No	No	No	No	No	No	No	NA	No
F0765	Test data	Tokyo (Cohort-2)	Colorectal cancer patients	Female	63	22.5	4.T3	Stage4	2.Distal	No	No	No	No	No	No	No	No	No	No	No	No	No	NA	No
F0766	Test data	Tokyo (Cohort-2)	Colorectal cancer patients	Female	86	36.29	5.T4	Stage4	1.Proximal	No	No	Yes	Yes	Yes	Yes	No	No	No	No	No	Yes	No	NA	No
F0767	Test data	Tokyo (Cohort-2)	Colorectal cancer patients	Female	70	21.44	5.T4	Stage4	2.Distal	No	No	Yes	Yes	No	No	No	No	No	No	No	No	No	NA	No
F0768	Test data	Tokyo (Cohort-2)	Colorectal cancer patients	Female	43	25.8	4.T3	Stage4	3.Rectum	Yes	Yes	No	No	No	No	No	No	No	No	No	No	No	NA	No
F0769	Test data	Tokyo (Cohort-2)	Colorectal cancer patients	Male	70	25.43	4.T3	Stage4	2.Distal	No	No	Yes	Yes	No	No	No	No	No	Yes	No	No	Yes	NA	No
F0770	Test data	Tokyo	Healthy individuals	Male	55	31.48	NA	NA	NA	NA	NA	No	Yes	No	Yes	No	No	No	No	No	No	No	NA	No
F0771	Test data	Tokyo	Colorectal cancer patients	Male	71	19.28	2.T1	Stage1	3.Rectum	No	No	No	No	Yes	No	No	No	No	No	No	No	No	NA	No
F0772	Test data	Kyoto	Colorectal cancer patients	Female	57	22.9	3.T2	Stage1	1.Proximal	No	No	No	No	No	No	No	No	No	No	No	No	No	NA	No
F0773	Test data	Kyoto	Colorectal cancer patients	Female	78	22.35	2.T1	Stage1	1.Proximal	Yes	No	No	Yes	No	No	No	No	No	Yes	No	No	No	NA	No
F0774	Test data	Kyoto	Colorectal cancer patients	Female	70	22.04	2.T1	Stage1	1.Proximal	No	No	No	No	No	No	No	No	No	No	No	No	No	NA	No
F0775	Test data	Kyoto	Colorectal cancer patients	Female	63	21.41	2.T1	Stage1	3.Rectum	No	No	No	No	No	No	No	No	No	No	No	No	No	NA	No
F0776	Test data	Tokyo	Colorectal cancer patients	Female	64	18.45	4.T3	Stage2	1.Proximal	Yes	Yes	No	No	No	No	No	No	No	No	No	No	No	NA	No
F0777	Test data	Kyoto	Colorectal cancer patients	Female	68	20.82	4.T3	Stage2	2.Distal	Yes	No	No	Yes	Yes	No	No	No	No	No	No	No	No	NA	No
F0778	Test data	Kyoto	Colorectal cancer patients	Male	75	26.96	4.T3	Stage2	1.Proximal	No	No	No	Yes	No	No	No	No	No	No	No	No	No	NA	No
F0779	Test data	Kyoto	Colorectal cancer patients	Female	77	20.93	4.T3	Stage2	2.Distal	Yes	No	No	No	No	No	No	No	No	Yes	No	No	No	NA	No
F0780	Test data	Kyoto	Colorectal cancer patients	Male	74	16.65	4.T3	Stage2	3.Rectum	Yes	Yes	No	No	No	No	No	No	No	No	No	No	No	NA	No
F0781	Test data	Kyoto	Colorectal cancer patients	Male	65	23.04	5.T4	Stage3	3.Rectum	Yes	No	No	Yes	No	No	No	No	No	No	No	No	No	NA	No
F0782	Test data	Kyoto	Colorectal cancer patients	Female	51	30.17	4.T3	Stage3	3.Rectum	Yes	No	No	No	No	No	No	No	No	No	No	No	No	NA	No
F0783	Test data	Kyoto	Colorectal cancer patients	Female	77	22.03	4.T3	Stage3	2.Distal	Yes	No	No	No	No	No	No	No	No	No	No	No	No	NA	No
F0784	Test data	Kyoto	Colorectal cancer patients	Female	79	24.57	3.T2	Stage3	1.Proximal	No	No	No	No	No	No	No	No	No	No	No	No	No	NA	No
F0785	Test data	Kyoto	Colorectal cancer patients	Female	76	19.04	4.T3	Stage3	1.Proximal	No	No	No	No	No	No	No	No	No	Yes	No	No	Yes	NA	No
F0786	Test data	Tokyo	Colorectal cancer patients	Male	52	27.81	4.T3	Stage2	1.Proximal	No	No	No	No	No	No	No	No	No	No	No	No	No	NA	No
F0787	Test data	Tokyo	Colorectal cancer patients	Female	42	21.37	4.T3	Stage2	3.Rectum	Yes	No	No	No	No	No	No	No	No	No	No	No	No	NA	No
F0788	Test data	Tokyo	Colorectal cancer patients	Female	53	21.62	5.T4	Stage2	3.Rectum	Yes	No	No	No	No	No	No	No	No	No	No	No	No	NA	No
F0789	Test data	Tokyo	Colorectal cancer patients	Female	77	23.3	4.T3	Stage3	2.Distal	No	No	No	Yes	No	No	No	Yes	No	No	No	No	Yes	NA	No
F0790	Test data	Tokyo	Colorectal cancer patients	Male	70	24.05	4.T3	Stage3	3.Rectum	No	No	No	No	No	No	No	No	No	No	No	No	No	NA	No
F0791	Test data	Tokyo	Colorectal cancer patients	Male	60	23.78	4.T3	Stage3	3.Rectum	Yes	No	No	No	No	No	No	No	No	No	No	No	No	NA	No
F0792	Test data	Tokyo	Colorectal cancer patients	Male	52	22.33	4.T3	Stage3	1.Proximal	Yes	No	No	No	No	No	No	No	No	No	No	No	No	NA	No
F0793	Test data	Tokyo	Colorectal cancer patients	Female	78	21.69	4.T3	Stage3	1.Proximal	No	No	No	Yes	No	No	No	No	No	No	No	No	No	NA	No
F0794	Test data	Tokyo	Colorectal cancer patients	Male	50	17.62	5.T4	Stage3	3.Rectum	No	No	No	No	No	No	No	No	No	No	No	No	No	NA	No
F0795	Test data	Tokyo	Colorectal cancer patients	Male	72	22.69	3.T2	Stage3	3.Rectum	Yes	No	No	No	No	No	No	No	No	No	No	No	No	NA	No
F0796	Test data	Tokyo	Colorectal cancer patients	Male	68	22.75	4.T3	Stage3	3.Rectum	Yes	No	No	No	No	No	No	No	No	No	No	No	No	NA	No
F0797	Test data	Tokyo	Colorectal cancer patients	Male	63	20.78	4.T3	Stage3	3.Rectum	No	No	No	Yes	Yes	No	No	No	No	No	No	Yes	No	NA	No
F0798	Test data	Tokyo	Colorectal cancer patients	Male	75	23.6	3.T2	Stage3	1.Proximal	Yes	No	No	Yes	No	No	No	No	No	Yes	No	No	No	NA	No
F0799	Test data	Tokyo	Colorectal cancer patients	Female	72	23.97	4.T3	Stage3	1.Proximal	No	Yes	No	Yes	No	No	No	Yes	No	No	No	Yes	No	NA	No
F0800	Test data	Tokyo	Colorectal cancer patients	Male	67	28.14	4.T3	Stage3	3.Rectum	No	No	No	Yes	No	No	No	No	No	No	No	No	No	NA	No
F0801	Test data	Tokyo	Colorectal cancer patients	Female	44	19.08	4.T3	Stage3	2.Distal	No	No	No	No	No	No	No	No	No	No	No	No	No	NA	No
F0802	Test data	Tokyo	Colorectal cancer patients	Male	72	26.61	4.T3	Stage3	3.Rectum	Yes	No	Yes	No	No	No	No	No	No	Yes	No	No	No	NA	No
F0803	Test data	Tokyo	Colorectal cancer patients	Female	45	18.45	5.T4	Stage3	2.Distal	Yes	No	No	No	No	No	No	No	No	No	No	Yes	No	NA	No
F0804	Test data	Tokyo	Colorectal cancer patients	Male	54	24.72	3.T2	Stage3	3.Rectum	Yes	No	No	No	No	Yes	No	No	No	No	No	No	No	NA	No
F0805	Test data	Tokyo	Colorectal cancer patients	Female	38	17.21	5.T4	Stage3	3.Rectum	No	No	No	No	No	No	No	No	No	No	No	No	No	NA	No
F0806	Test data	Tokyo	Colorectal cancer patients	Female	45	20.83	4.T3	Stage3	3.Rectum	No	No	No	No	No	No	No	No	No	No	No	No	No	NA	No
F0807	Test data	Tokyo	Colorectal cancer patients	Male	68	24.8	4.T3	Stage3	3.Rectum	Yes	No	No	No	No	No	No	No	No	Yes	No	No	No	NA	No
F0808	Test data	Tokyo	Colorectal cancer patients	Male	54	31.71	4.T3	Stage3	3.Rectum	Yes	No	No	No	No	No	No	No	No	No	No	No	No	NA	No
F0809	Test data	Tokyo	Colorectal cancer patients	Female	42	17.4	4.T3	Stage3	2.Distal	Yes	No	No	No	No	No	No	No	No	No	No	No	No	NA	No
F0810	Test data	Tokyo	Colorectal cancer patients	Male	73	20.47	2.T1	Stage3	3.Rectum	Yes	Yes	No	No	No	No	No	No	No	No	No	No	No	NA	No
F0811	Test data	Tokyo	Colorectal cancer patients	Male	70	24.1	3.T2	Stage3	3.Rectum	Yes	Yes	No	No	No	No	No	No	No	No	No	No	No	NA	No
F0812	Test data	Tokyo	Colorectal cancer patients	Female	60	22.06	5.T4	Stage3	1.Proximal	Yes	No	No	No	No	No	No	Yes	No	No	No	No	No	NA	No
F0813	Test data	Tokyo	Colorectal cancer patients	Female	72	22.74	4.T3	Stage4	3.Rectum	Yes	No	No	Yes	No	No	No	No	Yes	No	No	No	No	NA	No
F0814	Test data	Tokyo	Colorectal cancer patients	Male	65	16.65	5.T4	Stage4	3.Rectum	No	No	No	No	No	No	No	No	No	No	No	No	No	NA	No
F0815	Test data	Tokyo	Colorectal cancer patients	Male	91	22.58	4.T3	Stage4	1.Proximal	No	No	No	Yes	No	No	No	No	No	No	No	No	Yes	NA	No
F0816	Test data	Tokyo	Colorectal cancer patients	Male	79	23.65	5.T4	Stage4	2.Distal	Yes	No	Yes	Yes	Yes	No	No	No	No	No	No	No	No	NA	No
F0817	Test data	Osaka	Colorectal cancer patients	Female	55	16.73	1.Tis	Stage0	1.Proximal	No	No	No	No	No	No	No	No	No	Yes	No	No	No	NA	No
F0818	Test data	Kyoto	Colorectal cancer patients	Female	76	21.61	3.T2	Stage1	3.Rectum	No	No	Yes	Yes	Yes	No	No	No	No	No	No	No	No	NA	No
F0819	Test data	Kyoto	Colorectal cancer patients	Female	72	26.04	3.T2	Stage1	3.Rectum	No	No	No	Yes	No	No	No	No	No	No	No	Yes	No	NA	No
F0820	Test data	Kyoto	Colorectal cancer patients	Female	83	28.52	2.T1	Stage1	3.Rectum	No	No	Yes	Yes	No	No	No	No	No	No	No	No	No	NA	No
F0821	Test data	Kyoto	Colorectal cancer patients	Female	84	18.46	2.T1	Stage1	3.Rectum	No	No	Yes	No	No	No	No	No	No	No	No	No	Yes	NA	No
F0822	Test data	Kyoto	Colorectal cancer patients	Female	64	19.53	4.T3	Stage1	2.Distal	Yes	Yes	No	No	No	No	No	No	No	No	No	No	No	NA	No
F0823	Test data	Kyoto	Colorectal cancer patients	Female	77	18.61	2.T1	Stage1	1.Proximal	Yes	No	No	No	No	No	Yes	No	No	No	No	No	No	NA	No
F0824	Test data	Kyoto	Colorectal cancer patients	Male	60	24.3	3.T2	Stage1	3.Rectum	Yes	No	No	No	Yes	No	No	No	No	No	No	No	No	NA	No
F0825	Test data	Kyoto	Colorectal cancer patients	Female	88	26.48	3.T2	Stage1	1.Proximal	Yes	No	No	Yes	Yes	No	No	No	No	No	No	No	No	NA	No
F0826	Test data	Kyoto	Colorectal cancer patients	Male	66	21.66	2.T1	Stage1	3.Rectum	Yes	No	No	No	No	No	No	No	No	No	No	No	No	NA	No
F0827	Test data	Kyoto	Colorectal cancer patients	Female	66	22.74	3.T2	Stage1	1.Proximal	Yes	No	Yes	Yes	No	No	No	No	No	Yes	No	No	No	NA	No
F0828	Test data	Kyoto	Colorectal cancer patients	Male	78	25.33	2.T1	Stage1	3.Rectum	No	No	No	No	No	No	No	No	No	No	No	Yes	Yes	NA	No
F0829	Test data	Kyoto	Colorectal cancer patients	Male	74	21.87	2.T1	Stage1	1.Proximal	Yes	No	Yes	No	No	No	No	No	No	No	No	No	Yes	NA	No
F0830	Test data	Kyoto	Colorectal cancer patients	Male	56	21.02	2.T1	Stage1	3.Rectum	Yes	No	No	No	No	No	No	No	No	No	No	No	No	NA	No
F0831	Test data	Osaka	Colorectal cancer patients	Male	63	25.11	3.T2	Stage1	1.Proximal	Yes	No	No	Yes	Yes	No	No	No	No	No	No	No	No	NA	No
F0832	Test data	Osaka	Colorectal cancer patients	Male	86	17.52	3.T2	Stage1	1.Proximal	Yes	Yes	Yes	Yes	No	No	No	No	No	No	No	No	No	NA	No
F0833	Test data	Osaka	Colorectal cancer patients	Male	83	20.07	2.T1	Stage1	3.Rectum	No	Yes	No	No	No	No	No	No	No	No	No	No	Yes	NA	No
F0834	Test data	Osaka	Colorectal cancer patients	Male	67	17.3	3.T2	Stage1	2.Distal	Yes	Yes	No	No	No	No	No	No	No	No	No	No	No	NA	No
F0835	Test data	Osaka	Colorectal cancer patients	Female	61	26.04	3.T2	Stage1	3.Rectum	No	No	No	No	No	No	No	No	No	No	No	No	No	NA	No
F0836	Test data	Kyoto	Colorectal cancer patients	Male	65	20.2	5.T4	Stage2	2.Distal	Yes	No	No	No	No	No	No	No	No	No	No	No	No	NA	No
F0837	Test data	Kyoto	Colorectal cancer patients	Female	81	21.66	4.T3	Stage2	3.Rectum	No	No	No	No	No	No	No	No	No	No	No	Yes	No	NA	No
F0838	Test data	Kyoto	Colorectal cancer patients	Male	59	22.34	4.T3	Stage2	3.Rectum	Yes	No	No	No	No	No	No	No	No	No	No	No	Yes	NA	No
F0839	Test data	Kyoto	Colorectal cancer patients	Female	81	20.05	4.T3	Stage2	1.Proximal	No	No	Yes	Yes	No	No	No	No	No	No	No	No	No	NA	No
F0840	Test data	Kyoto	Colorectal cancer patients	Male	75	21.83	4.T3	Stage2	1.Proximal	Yes	No	No	No	No	No	Yes	No	No	No	No	No	No	NA	No
F0841	Test data	Kyoto	Colorectal cancer patients	Female	75	19.1	4.T3	Stage2	2.Distal	No	No	No	No	No	No	No	No	No	Yes	No	No	No	NA	No
F0842	Test data	Kyoto	Colorectal cancer patients	Male	77	24.35	4.T3	Stage2	3.Rectum	Yes	No	No	No	No	No	No	No	No	No	No	No	No	NA	No
F0843	Test data	Kyoto	Colorectal cancer patients	Male	64	21.25	5.T4	Stage2	2.Distal	Yes	No	No	No	No	No	Yes	No	No	No	Yes	No	No	NA	No
F0844	Test data	Osaka	Colorectal cancer patients	Male	58	19.86	4.T3	Stage2	3.Rectum	No	No	No	No	No	No	No	No	No	No	No	No	No	NA	No
F0845	Test data	Osaka	Colorectal cancer patients	Female	53	17.12	4.T3	Stage2	1.Proximal	Yes	Yes	No	No	No	No	No	No	No	No	No	No	No	NA	No
F0846	Test data	Osaka	Colorectal cancer patients	Male	81	20.32	4.T3	Stage2	3.Rectum	No	No	Yes	Yes	No	Yes	No	No	No	No	No	No	Yes	NA	No
F0847	Test data	Osaka	Colorectal cancer patients	Male	75	22.59	4.T3	Stage2	2.Distal	Yes	Yes	No	Yes	No	No	No	No	No	No	No	No	Yes	NA	No
F0848	Test data	Osaka	Colorectal cancer patients	Female	75	31.78	4.T3	Stage2	1.Proximal	No	No	No	No	No	No	No	No	No	Yes	No	No	No	NA	No
F0849	Test data	Osaka	Colorectal cancer patients	Male	90	18.44	4.T3	Stage2	3.Rectum	No	No	No	Yes	No	No	No	No	No	No	No	No	No	NA	No
F0850	Test data	Osaka	Colorectal cancer patients	Female	74	23.23	4.T3	Stage2	1.Proximal	No	No	No	No	No	No	No	Yes	No	No	No	Yes	No	NA	No
F0851	Test data	Osaka	Colorectal cancer patients	Male	82	22.99	4.T3	Stage2	1.Proximal	No	No	No	No	No	No	No	No	No	No	No	No	No	NA	No
F0852	Test data	Osaka	Colorectal cancer patients	Female	71	28.08	4.T3	Stage2	1.Proximal	No	No	No	No	No	No	No	No	No	Yes	No	No	No	NA	No
F0853	Test data	Kyoto	Colorectal cancer patients	Female	87	22.21	5.T4	Stage3	2.Distal	No	No	No	Yes	No	No	No	No	No	No	No	No	No	NA	No
F0854	Test data	Kyoto	Colorectal cancer patients	Female	34	15.3	4.T3	Stage3	3.Rectum	No	No	No	No	No	No	No	No	No	No	No	No	No	NA	No
F0855	Test data	Kyoto	Colorectal cancer patients	Female	50	25.46	5.T4	Stage3	2.Distal	Yes	No	No	No	No	No	No	No	No	No	No	No	No	NA	No
F0856	Test data	Kyoto	Colorectal cancer patients	Male	59	26.62	3.T2	Stage3	1.Proximal	Yes	Yes	No	No	No	No	No	No	No	Yes	No	No	No	NA	No
F0857	Test data	Kyoto	Colorectal cancer patients	Female	70	29.19	4.T3	Stage3	3.Rectum	No	No	No	Yes	Yes	No	No	No	Yes	No	No	No	No	NA	No
F0858	Test data	Kyoto	Colorectal cancer patients	Male	65	23.43	4.T3	Stage3	3.Rectum	Yes	No	No	No	No	No	No	No	No	No	No	No	No	NA	No
F0859	Test data	Kyoto	Colorectal cancer patients	Male	46	29.69	2.T1	Stage3	2.Distal	Yes	No	No	Yes	No	No	No	No	No	No	No	Yes	Yes	NA	No
F0860	Test data	Kyoto	Colorectal cancer patients	Male	69	28.18	4.T3	Stage3	2.Distal	No	No	No	Yes	No	No	No	No	No	Yes	No	No	No	NA	No
F0861	Test data	Kyoto	Colorectal cancer patients	Male	81	23.17	4.T3	Stage3	2.Distal	No	No	No	Yes	No	No	No	No	No	No	No	No	No	NA	No
F0862	Test data	Kyoto	Colorectal cancer patients	Female	65	24.2	4.T3	Stage3	2.Distal	Yes	No	No	No	No	No	No	No	No	Yes	No	No	No	NA	No
F0863	Test data	Osaka	Colorectal cancer patients	Female	83	21.1	4.T3	Stage3	1.Proximal	Yes	No	No	No	No	No	No	No	No	Yes	No	No	No	NA	No
F0864	Test data	Osaka	Colorectal cancer patients	Male	86	22.85	5.T4	Stage4	1.Proximal	No	No	No	Yes	No	No	No	No	No	No	No	No	No	NA	No
F0865	Test data	Osaka	Colorectal cancer patients	Female	77	17.63	4.T3	Stage4	1.Proximal	No	No	No	No	No	No	No	No	No	No	No	No	No	NA	No
F0866	Test data	Osaka	Colorectal cancer patients	Female	64	18.17	4.T3	Stage4	1.Proximal	No	No	No	No	No	No	No	No	No	No	No	No	No	NA	No
F0867	Test data	Tokyo	Healthy individuals	Male	46	22.22	NA	NA	NA	Yes	Yes	No	No	No	No	No	No	No	No	No	No	No	False positive	No
F0868	Test data	Tokyo	Healthy individuals	Female	54	18.52	NA	NA	NA	Yes	No	No	No	No	No	No	No	No	No	No	No	No	False positive	No
F0869	Test data	Tokyo	Healthy individuals	Male	42	23.02	NA	NA	NA	No	No	No	No	No	No	No	No	No	No	No	No	No	False positive	No
F0870	Test data	Tokyo	Healthy individuals	Male	73	24.91	NA	NA	NA	Yes	No	Yes	Yes	Yes	Yes	No	No	No	No	No	No	Yes	False positive	No
F0871	Test data	Tokyo	Healthy individuals	Male	45	22.65	NA	NA	NA	No	No	No	No	No	No	No	No	No	No	No	No	No	False positive	No
F0872	Test data	Tokyo	Healthy individuals	Female	65	17.97	NA	NA	NA	Yes	No	No	No	No	No	No	No	No	No	No	No	No	False positive	No
F0873	Test data	Tokyo	Healthy individuals	Female	56	20.45	NA	NA	NA	Yes	No	No	No	No	No	No	No	No	No	No	Yes	No	False positive	No
F0874	Test data	Tokyo	Healthy individuals	Male	40	22.53	NA	NA	NA	Yes	No	No	No	No	No	No	No	No	No	No	No	Yes	NA	No
F0875	Test data	Tokyo	Healthy individuals	Male	49	24.66	NA	NA	NA	Yes	Yes	No	No	No	No	No	No	No	No	No	No	No	NA	No
F0876	Test data	Tokyo	Healthy individuals	Male	61	22.34	NA	NA	NA	Yes	No	No	No	No	No	No	No	No	No	No	No	No	NA	No
F0877	Test data	Tokyo	Healthy individuals	Female	41	21.91	NA	NA	NA	Yes	No	No	No	No	No	No	No	No	No	No	No	No	NA	No
F0878	Test data	Tokyo	Healthy individuals	Female	53	20.14	NA	NA	NA	Yes	No	No	No	No	No	Yes	Yes	No	No	No	No	No	NA	No
F0879	Test data	Tokyo	Healthy individuals	Female	50	18.29	NA	NA	NA	Yes	No	No	No	No	No	No	No	No	No	No	No	No	NA	No
F0880	Test data	Tokyo	Healthy individuals	Female	53	15.96	NA	NA	NA	No	No	No	No	No	No	No	No	No	No	No	Yes	No	NA	No
F0881	Test data	Tokyo	Healthy individuals	Male	49	20.25	NA	NA	NA	Yes	No	No	No	No	No	No	No	No	No	No	No	No	NA	No
F0882	Test data	Tokyo	Healthy individuals	Male	62	21.82	NA	NA	NA	No	No	No	No	Yes	No	No	No	No	No	No	No	No	NA	No
F0883	Test data	Tokyo	Healthy individuals	Male	53	25.6	NA	NA	NA	Yes	No	No	No	No	No	No	No	No	No	No	No	No	NA	No
F0884	Test data	Tokyo	Healthy individuals	Male	73	22.67	NA	NA	NA	Yes	No	Yes	Yes	Yes	No	No	No	No	No	No	No	No	NA	No
F0885	Test data	Tokyo	Healthy individuals	Female	51	20.86	NA	NA	NA	No	No	No	No	No	No	No	No	No	No	No	No	No	NA	No
F0886	Test data	Tokyo	Healthy individuals	Male	44	25.54	NA	NA	NA	Yes	Yes	No	No	No	No	No	No	No	No	No	No	No	NA	No
F0887	Test data	Tokyo	Healthy individuals	Male	52	22.58	NA	NA	NA	Yes	No	No	No	No	Yes	No	No	No	No	No	No	No	NA	No
F0888	Test data	Tokyo	Healthy individuals	Male	54	23.4	NA	NA	NA	Yes	No	No	No	No	No	No	No	No	No	No	No	No	NA	No
F0889	Test data	Tokyo	Healthy individuals	Male	74	24.58	NA	NA	NA	No	No	No	No	Yes	No	No	No	Yes	Yes	No	No	No	NA	No
F0890	Test data	Tokyo	Healthy individuals	Female	69	24.52	NA	NA	NA	Yes	No	No	No	Yes	No	No	No	No	No	No	No	No	NA	No
F0891	Test data	Tokyo	Healthy individuals	Female	47	19.49	NA	NA	NA	No	No	No	No	No	No	No	No	No	No	No	No	Yes	NA	No
F0892	Test data	Tokyo	Healthy individuals	Male	65	25.78	NA	NA	NA	Yes	No	No	Yes	Yes	No	No	Yes	Yes	No	No	No	Yes	NA	No
F0893	Test data	Tokyo	Healthy individuals	Male	51	21.9	NA	NA	NA	Yes	No	No	No	No	No	No	No	No	No	No	No	No	NA	No
F0894	Test data	Tokyo	Healthy individuals	Female	73	25.74	NA	NA	NA	No	No	No	No	No	No	No	Yes	No	Yes	No	Yes	No	NA	No
F0895	Test data	Tokyo	Healthy individuals	Male	62	22.41	NA	NA	NA	Yes	Yes	Yes	Yes	Yes	No	No	No	No	No	No	No	No	NA	No
F0896	Test data	Tokyo	Healthy individuals	Male	55	23.93	NA	NA	NA	Yes	No	No	No	No	No	No	No	No	No	No	No	No	NA	No
F0897	Test data	Tokyo	Healthy individuals	Male	57	25.4	NA	NA	NA	NA	NA	No	Yes	Yes	No	No	No	No	No	No	No	No	NA	No
F0898	Test data	Tokyo	Healthy individuals	Female	73	21.42	NA	NA	NA	No	No	Yes	No	Yes	No	No	No	No	No	No	No	No	NA	No
F0899	Test data	Tokyo	Healthy individuals	Female	56	31.82	NA	NA	NA	Yes	No	No	No	No	No	No	No	No	No	No	No	No	NA	No
F0900	Test data	Tokyo	Healthy individuals	Male	60	27.98	NA	NA	NA	No	No	No	No	No	No	No	No	No	No	No	No	No	NA	No
F0901	Test data	Tokyo	Healthy individuals	Female	42	18.81	NA	NA	NA	Yes	No	No	No	No	No	No	No	No	No	No	Yes	No	NA	No
F0902	Test data	Tokyo	Healthy individuals	Female	74	25.25	NA	NA	NA	No	No	No	No	No	No	No	No	No	Yes	No	Yes	Yes	NA	No
F0903	Test data	Tokyo	Healthy individuals	Female	50	22.29	NA	NA	NA	Yes	No	No	No	No	No	No	No	No	No	No	Yes	No	NA	No
F0904	Test data	Tokyo	Healthy individuals	Male	64	26.51	NA	NA	NA	Yes	No	No	No	No	No	No	No	No	No	No	No	No	NA	No
F0905	Test data	Tokyo	Healthy individuals	Male	54	22.14	NA	NA	NA	NA	NA	No	Yes	Yes	No	No	No	No	No	No	No	No	NA	No
F0906	Test data	Tokyo	Healthy individuals	Male	55	22.23	NA	NA	NA	Yes	No	No	No	No	No	No	No	No	No	No	No	No	NA	No
F0907	Test data	Tokyo	Healthy individuals	Female	67	23.05	NA	NA	NA	Yes	No	No	No	No	No	No	No	No	No	No	No	Yes	NA	No
F0908	Test data	Tokyo	Healthy individuals	Female	55	23.34	NA	NA	NA	NA	NA	No	No	No	No	No	No	No	No	No	No	No	NA	No
F0909	Test data	Tokyo	Healthy individuals	Male	68	23.34	NA	NA	NA	Yes	No	No	No	No	No	No	No	No	No	No	No	No	NA	No
F0910	Test data	Tokyo	Healthy individuals	Male	59	30.6	NA	NA	NA	Yes	No	No	Yes	Yes	Yes	No	No	No	No	No	No	No	NA	No
F0911	Test data	Tokyo	Healthy individuals	Female	48	23.71	NA	NA	NA	No	No	No	No	Yes	No	No	No	No	No	No	Yes	Yes	NA	No
F0912	Test data	Tokyo	Healthy individuals	Male	57	24.88	NA	NA	NA	Yes	No	No	No	No	No	No	No	No	No	No	No	No	NA	No
F0913	Test data	Tokyo	Healthy individuals	Male	65	19.85	NA	NA	NA	Yes	No	No	Yes	Yes	No	No	No	No	No	No	No	No	NA	No
F0914	Test data	Tokyo	Healthy individuals	Male	60	25.62	NA	NA	NA	Yes	No	No	No	Yes	Yes	No	No	No	No	No	No	No	NA	No
F0915	Test data	Tokyo	Healthy individuals	Male	61	22.18	NA	NA	NA	Yes	No	No	No	No	No	No	No	No	No	No	No	No	NA	No
F0916	Test data	Tokyo	Healthy individuals	Male	52	20.76	NA	NA	NA	Yes	No	No	No	Yes	No	No	No	No	No	No	No	Yes	NA	No
F0917	Test data	Tokyo	Healthy individuals	Male	59	25.51	NA	NA	NA	Yes	No	No	Yes	No	No	No	No	No	No	No	No	No	NA	No
F0918	Test data	Tokyo	Healthy individuals	Female	51	24.13	NA	NA	NA	Yes	No	No	No	No	No	No	No	Yes	No	No	Yes	No	NA	No
F0919	Test data	Tokyo	Healthy individuals	Male	62	30.11	NA	NA	NA	No	No	No	No	No	No	No	No	No	No	No	No	No	NA	No
F0920	Test data	Tokyo	Healthy individuals	Male	55	21.85	NA	NA	NA	Yes	No	No	No	No	No	No	No	No	No	No	No	No	NA	No
F0921	Test data	Tokyo	Healthy individuals	Male	58	32.34	NA	NA	NA	Yes	No	No	Yes	Yes	Yes	No	No	No	No	Yes	No	No	NA	No
F0922	Test data	Tokyo	Healthy individuals	Female	55	21.95	NA	NA	NA	Yes	No	No	No	No	No	No	No	No	No	No	No	No	NA	No
F0923	Test data	Tokyo	Healthy individuals	Female	61	22.36	NA	NA	NA	No	No	No	No	No	No	No	No	No	No	No	No	No	NA	No
F0924	Test data	Tokyo	Healthy individuals	Male	62	23.55	NA	NA	NA	Yes	No	No	No	Yes	Yes	No	No	No	No	No	No	No	NA	No
F0925	Test data	Tokyo	Healthy individuals	Male	75	24.31	NA	NA	NA	Yes	No	No	No	No	No	No	Yes	No	Yes	No	No	Yes	NA	No
F0926	Test data	Tokyo	Healthy individuals	Male	57	21.24	NA	NA	NA	Yes	No	No	No	No	No	No	No	No	No	No	No	No	NA	No
F0927	Test data	Tokyo	Healthy individuals	Female	63	24.02	NA	NA	NA	No	No	No	No	No	No	No	No	No	No	No	No	No	NA	No
F0928	Test data	Tokyo	Healthy individuals	Male	58	24.17	NA	NA	NA	Yes	No	No	No	Yes	No	No	No	No	No	No	No	No	NA	No
F0929	Test data	Tokyo	Healthy individuals	Female	62	20.67	NA	NA	NA	Yes	Yes	No	No	No	No	No	No	No	No	No	No	No	NA	No
F0930	Test data	Tokyo	Healthy individuals	Male	58	22.57	NA	NA	NA	No	No	No	No	No	No	No	No	No	No	No	No	No	NA	No
F0931	Test data	Tokyo	Healthy individuals	Male	70	25.22	NA	NA	NA	No	No	Yes	No	No	No	No	No	No	No	No	No	No	NA	No
F0932	Test data	Tokyo	Healthy individuals	Male	73	20.79	NA	NA	NA	Yes	No	No	Yes	Yes	No	No	No	No	No	No	No	Yes	NA	No
F0933	Test data	Tokyo	Healthy individuals	Male	60	25.42	NA	NA	NA	Yes	No	No	Yes	No	Yes	No	No	No	No	No	No	No	NA	No
F0934	Test data	Tokyo	Healthy individuals	Male	43	21.02	NA	NA	NA	Yes	No	No	No	No	No	No	No	No	No	No	No	No	NA	No
F0935	Test data	Tokyo	Healthy individuals	Male	57	26.28	NA	NA	NA	Yes	Yes	No	No	No	Yes	No	No	No	No	No	No	No	NA	No
F0936	Test data	Tokyo	Healthy individuals	Female	60	19.85	NA	NA	NA	Yes	Yes	No	Yes	No	No	No	No	No	No	No	No	No	NA	No
F0937	Test data	Tokyo	Colorectal cancer patients	Female	56	16.63	1.Tis	Stage0	1.Proximal	No	No	No	No	No	No	No	No	No	No	No	No	No	NA	No
F0938	Test data	Tokyo	Colorectal cancer patients	Female	62	19.53	1.Tis	Stage0	1.Proximal	Yes	Yes	No	Yes	No	No	No	No	No	No	No	Yes	No	NA	No
F0939	Test data	Tokyo	Colorectal cancer patients	Female	49	20.17	1.Tis	Stage0	2.Distal	Yes	No	No	No	No	No	No	No	No	No	No	No	No	NA	No
F0940	Test data	Tokyo	Colorectal cancer patients	Male	59	25.9	1.Tis	Stage0	1.Proximal	Yes	Yes	No	No	No	No	No	No	No	Yes	No	No	Yes	NA	No
F0941	Test data	Tokyo	Colorectal cancer patients	Female	53	19.36	1.Tis	Stage0	2.Distal	Yes	No	No	No	No	No	No	No	No	Yes	No	Yes	No	NA	No
F0942	Test data	Tokyo	Colorectal cancer patients	Female	52	21.35	1.Tis	Stage0	1.Proximal	No	No	No	No	No	No	No	No	No	No	No	No	No	NA	No
F0943	Test data	Tokyo	Colorectal cancer patients	Female	57	21.52	1.Tis	Stage0	3.Rectum	Yes	No	No	No	No	No	No	No	No	No	No	No	No	NA	No
F0944	Test data	Tokyo	Colorectal cancer patients	Male	61	22.68	1.Tis	Stage0	3.Rectum	Yes	No	No	No	No	No	No	No	No	No	No	No	No	NA	No
F0945	Test data	Tokyo	Colorectal cancer patients	Female	60	27.13	1.Tis	Stage0	2.Distal	Yes	No	No	No	No	No	No	No	Yes	No	No	No	No	NA	No
F0946	Test data	Tokyo	Colorectal cancer patients	Male	52	28.16	1.Tis	Stage0	1.Proximal	No	No	No	Yes	Yes	Yes	No	No	No	No	No	No	No	NA	No
F0947	Test data	Tokyo	Colorectal cancer patients	Male	58	26.65	1.Tis	Stage0	2.Distal	No	No	No	No	No	No	No	No	Yes	No	No	No	No	NA	No
F0948	Test data	Tokyo	Colorectal cancer patients	Male	74	21.86	1.Tis	Stage0	1.Proximal	No	No	No	No	No	Yes	No	No	No	No	No	No	No	NA	No
F0949	Test data	Tokyo	Colorectal cancer patients	Female	41	21.74	3.T2	Stage1	3.Rectum	Yes	No	No	No	No	No	No	No	No	No	No	No	No	NA	No
F0950	Test data	Tokyo	Colorectal cancer patients	Female	76	22.87	2.T1	Stage1	2.Distal	No	No	No	Yes	Yes	Yes	No	No	No	No	No	No	No	NA	No
F0951	Test data	Tokyo	Colorectal cancer patients	Male	43	24.26	2.T1	Stage1	3.Rectum	No	Yes	No	No	No	No	No	No	No	No	No	No	No	NA	No
F0952	Test data	Tokyo	Colorectal cancer patients	Female	30	21.99	2.T1	Stage1	1.Proximal	No	No	No	No	No	No	No	No	No	No	No	No	No	NA	No
F0953	Test data	Tokyo	Colorectal cancer patients	Female	75	21.08	2.T1	Stage1	2.Distal	No	No	No	No	Yes	No	No	No	No	No	No	Yes	No	NA	No
F0954	Test data	Tokyo	Colorectal cancer patients	Male	36	20.96	2.T1	Stage1	1.Proximal	Yes	No	No	No	No	No	No	No	No	No	No	No	No	NA	No
F0955	Test data	Tokyo	Colorectal cancer patients	Male	54	31.76	2.T1	Stage1	1.Proximal	Yes	No	No	Yes	Yes	Yes	No	No	No	Yes	No	No	No	NA	No
F0956	Test data	Kyoto	Colorectal cancer patients	Male	52	22.94	3.T2	Stage1	3.Rectum	Yes	Yes	No	No	No	No	No	No	No	No	No	No	No	NA	No
F0957	Test data	Tokyo	Colorectal cancer patients	Male	51	24.14	4.T3	Stage2	3.Rectum	No	No	No	No	No	No	No	No	No	No	No	No	No	NA	No
F0958	Test data	Tokyo	Colorectal cancer patients	Male	75	21.2	4.T3	Stage2	2.Distal	No	No	No	No	No	Yes	No	No	No	No	No	No	Yes	NA	No
F0959	Test data	Tokyo	Colorectal cancer patients	Female	47	22.33	4.T3	Stage2	2.Distal	Yes	No	No	No	No	No	No	No	No	No	No	No	No	NA	No
F0960	Test data	Tokyo	Colorectal cancer patients	Female	64	22.6	4.T3	Stage2	2.Distal	Yes	No	No	Yes	No	No	No	No	No	No	No	No	No	NA	No
F0961	Test data	Tokyo	Colorectal cancer patients	Female	70	24.1	4.T3	Stage2	3.Rectum	No	No	No	No	Yes	No	No	No	No	No	No	Yes	No	NA	No
F0962	Test data	Kyoto	Colorectal cancer patients	Male	48	20.45	4.T3	Stage2	2.Distal	Yes	Yes	No	No	No	No	No	No	No	No	No	No	No	NA	No
F0963	Test data	Kyoto	Colorectal cancer patients	Male	77	19.6	4.T3	Stage2	1.Proximal	Yes	No	Yes	No	No	No	No	No	No	No	No	No	Yes	NA	No
F0964	Test data	Kyoto	Colorectal cancer patients	Female	69	24.34	4.T3	Stage2	2.Distal	No	No	No	No	No	No	No	No	No	Yes	No	No	No	NA	No
F0965	Test data	Tokyo	Colorectal cancer patients	Male	61	25.22	4.T3	Stage3	2.Distal	Yes	No	Yes	Yes	Yes	No	No	No	No	Yes	No	No	No	NA	No
F0966	Test data	Tokyo	Colorectal cancer patients	Female	44	17.68	4.T3	Stage3	2.Distal	Yes	No	No	No	No	No	No	No	No	No	No	No	Yes	NA	No
F0967	Test data	Tokyo	Colorectal cancer patients	Female	72	27.22	5.T4	Stage3	3.Rectum	No	No	Yes	Yes	Yes	No	No	No	No	No	No	Yes	No	NA	No
F0968	Test data	Tokyo	Colorectal cancer patients	Male	74	25.5	4.T3	Stage3	3.Rectum	No	No	Yes	Yes	No	No	No	No	No	No	No	No	No	NA	No
F0969	Test data	Tokyo	Colorectal cancer patients	Male	62	23.76	2.T1	Stage3	3.Rectum	Yes	No	No	No	No	No	No	No	No	Yes	No	No	No	NA	No
F0970	Test data	Tokyo	Colorectal cancer patients	Female	70	23.72	5.T4	Stage3	2.Distal	Yes	No	No	Yes	No	No	No	No	No	No	No	No	No	NA	No
F0971	Test data	Tokyo	Colorectal cancer patients	Female	75	22.7	3.T2	Stage3	1.Proximal	No	No	No	Yes	No	No	No	No	No	No	No	No	No	NA	No
F0972	Test data	Tokyo	Colorectal cancer patients	Male	67	20.97	2.T1	Stage3	1.Proximal	Yes	No	No	No	No	No	No	No	No	Yes	No	No	No	NA	No
F0973	Test data	Tokyo	Colorectal cancer patients	Female	50	19.04	2.T1	Stage3	3.Rectum	Yes	No	No	No	No	No	No	No	No	No	No	No	No	NA	No
F0974	Test data	Kyoto	Colorectal cancer patients	Female	52	20.5	4.T3	Stage3	1.Proximal	No	No	No	No	No	No	No	No	No	No	No	No	No	NA	No
F0975	Test data	Kyoto	Colorectal cancer patients	Female	73	26.12	4.T3	Stage3	3.Rectum	No	No	No	Yes	No	No	No	No	No	Yes	No	No	No	NA	No
F0976	Test data	Tokyo	Colorectal cancer patients	Female	87	15.99	5.T4	Stage4	1.Proximal	No	No	No	Yes	No	No	No	No	No	No	No	No	No	NA	No
F0977	Test data	Tokyo	Colorectal cancer patients	Male	45	21.49	4.T3	Stage4	2.Distal	No	Yes	No	No	No	No	No	No	No	No	No	No	No	NA	No
F0978	Test data	Tokyo	Colorectal cancer patients	Male	64	25.63	4.T3	Stage4	3.Rectum	Yes	No	No	No	No	No	No	No	No	No	No	No	Yes	NA	No
F0979	Test data	Tokyo	Colorectal cancer patients	Male	76	22.19	5.T4	Stage4	1.Proximal	Yes	No	No	Yes	No	No	No	No	No	Yes	No	No	No	NA	No
F0980	Test data	Tokyo	Colorectal cancer patients	Male	50	23.61	5.T4	Stage4	2.Distal	Yes	No	No	No	No	No	No	No	No	No	No	No	No	NA	No
F0981	Test data	Tokyo	Colorectal cancer patients	Male	61	18.78	5.T4	Stage4	1.Proximal	Yes	No	No	No	No	Yes	No	No	No	No	No	No	No	NA	No
F0982	Test data	Tokyo	Colorectal cancer patients	Female	82	25.58	4.T3	Stage4	3.Rectum	No	No	No	Yes	No	No	No	No	No	No	No	No	No	NA	No
F0983	Test data	Tokyo	Colorectal cancer patients	Male	72	22.34	5.T4	Stage4	3.Rectum	No	No	No	No	No	No	No	No	No	No	No	No	No	NA	No
F0984	Test data	Tokyo	Healthy individuals with polyps	Male	68	22.9	NA	NA	NA	No	No	No	No	No	No	No	No	No	Yes	No	No	No	False positive	Yes
F0985	Test data	Tokyo	Healthy individuals with polyps	Female	58	23.15	NA	NA	NA	Yes	No	No	No	No	No	No	No	No	No	No	No	Yes	NA	Yes
F0986	Test data	Tokyo	Healthy individuals with polyps	Female	55	20.13	NA	NA	NA	Yes	No	No	No	Yes	No	No	No	No	No	No	No	No	NA	Yes
F0987	Test data	Tokyo	Healthy individuals with polyps	Male	41	25.74	NA	NA	NA	Yes	No	No	No	No	Yes	No	No	No	No	No	No	No	NA	Yes
F0988	Test data	Tokyo	Healthy individuals with polyps	Female	69	21.77	NA	NA	NA	Yes	No	No	No	No	No	No	Yes	No	No	No	No	No	NA	Yes
F0989	Test data	Tokyo	Healthy individuals with polyps	Male	43	24.69	NA	NA	NA	Yes	No	No	No	No	No	No	No	No	No	No	No	No	NA	Yes
F0990	Test data	Tokyo	Healthy individuals with polyps	Male	56	23.57	NA	NA	NA	Yes	Yes	Yes	No	Yes	No	No	No	No	No	No	No	No	NA	Yes
F0991	Test data	Tokyo	Healthy individuals with polyps	Female	51	20.93	NA	NA	NA	Yes	No	No	No	No	No	No	No	No	No	No	No	Yes	NA	Yes
F0992	Test data	Tokyo	Healthy individuals with polyps	Male	56	20.92	NA	NA	NA	Yes	No	No	No	No	No	No	No	No	Yes	No	No	No	NA	Yes
F0993	Test data	Tokyo	Healthy individuals with polyps	Female	60	23.44	NA	NA	NA	No	No	No	Yes	No	No	No	No	No	No	No	No	No	NA	Yes
F0994	Test data	Tokyo	Healthy individuals with polyps	Female	72	19.18	NA	NA	NA	Yes	No	No	Yes	No	No	No	No	No	No	No	No	Yes	NA	Yes
F0995	Test data	Tokyo	Healthy individuals with polyps	Male	63	23.32	NA	NA	NA	Yes	No	No	No	No	No	No	No	No	No	No	No	No	NA	Yes
F0996	Test data	Tokyo	Healthy individuals with polyps	Male	54	26.84	NA	NA	NA	Yes	Yes	No	No	No	No	No	No	No	No	No	No	No	NA	Yes
F0997	Test data	Tokyo	Healthy individuals with polyps	Male	57	26.79	NA	NA	NA	Yes	No	No	Yes	Yes	Yes	No	No	No	No	No	No	No	NA	Yes
F0998	Test data	Tokyo	Healthy individuals with polyps	Male	71	27.85	NA	NA	NA	Yes	No	No	Yes	No	No	No	No	No	Yes	No	No	No	NA	Yes
F0999	Test data	Tokyo	Healthy individuals with polyps	Female	66	24.34	NA	NA	NA	Yes	No	No	No	No	No	No	No	No	No	No	No	No	NA	Yes
F1000	Test data	Tokyo	Healthy individuals with polyps	Male	54	24.45	NA	NA	NA	No	No	No	No	No	No	No	No	No	No	No	No	No	NA	Yes
F1001	Test data	Tokyo	Healthy individuals with polyps	Female	68	26.44	NA	NA	NA	No	No	No	No	No	No	No	No	No	No	No	NA	Yes	NA	No
F1002	Test data	Tokyo	Healthy individuals with polyps	Male	55	26.5	NA	NA	NA	Yes	No	No	No	No	No	No	No	No	No	No	No	No	NA	No
F1003	Test data	Tokyo	Healthy individuals with polyps	Male	50	23.11	NA	NA	NA	Yes	Yes	No	No	Yes	No	No	No	No	No	No	No	No	NA	No
F1004	Test data	Tokyo	Healthy individuals with polyps	Male	64	24.78	NA	NA	NA	Yes	No	No	Yes	No	No	No	No	No	No	No	No	No	NA	No
F1005	Test data	Tokyo	Healthy individuals with polyps	Female	71	22.72	NA	NA	NA	No	No	No	No	No	No	No	No	No	Yes	No	No	No	NA	No
F1006	Test data	Tokyo	Advanced adenoma patients	Male	58	26.54	NA	NA	NA	Yes	Yes	No	Yes	No	No	No	No	No	No	No	No	Yes	NA	Yes
F1007	Test data	Tokyo	Advanced adenoma patients	Female	73	22.58	NA	NA	NA	Yes	No	No	No	No	No	No	No	No	No	No	No	No	NA	Yes
F1008	Test data	Tokyo	Advanced adenoma patients	Male	61	24.5	NA	NA	NA	Yes	No	No	No	Yes	Yes	No	No	No	No	No	No	No	NA	Yes
F1009	Test data	Tokyo	Advanced adenoma patients	Male	53	23.28	NA	NA	NA	Yes	No	No	Yes	No	No	No	No	No	No	No	No	No	NA	Yes
F1010	Test data	Tokyo	Advanced adenoma patients	Female	72	25.03	NA	NA	NA	No	No	No	Yes	Yes	No	No	No	No	No	No	No	No	NA	Yes
F1011	Test data	Tokyo	Advanced adenoma patients	Female	67	22.33	NA	NA	NA	No	No	No	No	Yes	No	No	No	No	Yes	No	No	Yes	NA	Yes
F1012	Test data	Tokyo	Healthy individuals with polyps	Male	60	24.4	NA	NA	NA	Yes	No	No	No	No	No	No	No	No	No	No	No	No	False positive	No
F1013	Test data	Tokyo	Healthy individuals with polyps	Male	69	21.28	NA	NA	NA	No	No	Yes	No	Yes	Yes	No	No	No	No	No	No	No	False positive	No
F1014	Test data	Tokyo	Healthy individuals with polyps	Male	50	23.88	NA	NA	NA	Yes	Yes	No	No	Yes	Yes	No	No	No	No	No	No	No	NA	No
F1015	Test data	Tokyo	Healthy individuals with polyps	Female	49	20.31	NA	NA	NA	Yes	No	No	No	No	No	No	No	No	No	No	No	No	NA	No
F1016	Test data	Tokyo	Healthy individuals with polyps	Female	49	20.45	NA	NA	NA	No	No	No	No	No	No	No	No	No	No	No	Yes	No	NA	No
F1017	Test data	Tokyo	Healthy individuals with polyps	Male	56	25.56	NA	NA	NA	Yes	Yes	No	No	No	No	No	No	No	No	No	No	No	NA	No
F1018	Test data	Tokyo	Healthy individuals with polyps	Male	64	24.33	NA	NA	NA	No	No	No	No	No	Yes	No	No	No	No	No	No	No	NA	No
F1019	Test data	Tokyo	Healthy individuals with polyps	Male	57	29.41	NA	NA	NA	No	Yes	No	Yes	Yes	No	No	No	No	No	No	No	No	NA	No
F1020	Test data	Tokyo	Healthy individuals with polyps	Male	53	23.84	NA	NA	NA	Yes	No	Yes	No	No	Yes	No	No	No	No	No	No	No	NA	No
F1021	Test data	Tokyo	Healthy individuals with polyps	Male	58	25.34	NA	NA	NA	Yes	No	No	No	No	No	No	No	No	Yes	No	No	No	NA	No
F1022	Test data	Tokyo	Healthy individuals with polyps	Male	57	26.22	NA	NA	NA	Yes	No	No	Yes	Yes	Yes	No	Yes	No	No	No	No	No	NA	No
F1023	Test data	Tokyo	Healthy individuals with polyps	Female	63	21.3	NA	NA	NA	Yes	No	No	No	No	No	No	No	No	No	No	No	No	NA	No
F1024	Test data	Tokyo	Healthy individuals with polyps	Female	57	25.59	NA	NA	NA	Yes	No	No	No	No	No	No	No	No	No	No	No	No	NA	No
F1025	Test data	Tokyo	Healthy individuals with polyps	Female	57	24.44	NA	NA	NA	Yes	No	No	No	No	No	No	Yes	No	No	No	Yes	Yes	NA	No
F1026	Test data	Tokyo	Healthy individuals with polyps	Female	57	15.74	NA	NA	NA	No	No	No	No	No	No	No	No	No	No	No	NA	No	NA	No
F1027	Test data	Tokyo	Healthy individuals with polyps	Female	62	28.13	NA	NA	NA	No	No	No	No	No	No	No	No	No	No	No	No	Yes	NA	No
F1028	Test data	Tokyo	Healthy individuals with polyps	Male	66	23.48	NA	NA	NA	No	No	Yes	Yes	Yes	No	No	No	No	Yes	No	Yes	No	NA	No
F1029	Test data	Tokyo	Healthy individuals with polyps	Male	78	24.65	NA	NA	NA	Yes	No	No	No	No	No	No	No	No	No	No	No	No	NA	No
F1030	Test data	Tokyo	Healthy individuals with polyps	Female	61	19.24	NA	NA	NA	No	No	No	No	No	No	No	No	No	No	No	No	Yes	NA	No
F1031	Test data	Tokyo	Healthy individuals with polyps	Female	58	29.1	NA	NA	NA	Yes	No	Yes	Yes	Yes	Yes	No	No	No	No	No	No	No	NA	No
F1032	Test data	Tokyo	Healthy individuals with polyps	Female	55	20.8	NA	NA	NA	Yes	No	No	No	No	No	No	No	No	No	No	No	No	NA	No
F1033	Test data	Tokyo	Healthy individuals with polyps	Male	70	23.91	NA	NA	NA	Yes	No	Yes	Yes	Yes	No	No	No	No	No	No	No	No	NA	No
F1034	Test data	Tokyo	Healthy individuals with polyps	Male	75	22.95	NA	NA	NA	Yes	No	Yes	Yes	Yes	No	Yes	Yes	No	No	No	No	No	NA	No
F1035	Test data	Tokyo	Healthy individuals with polyps	Female	67	18.67	NA	NA	NA	Yes	No	No	Yes	No	No	No	No	Yes	No	No	No	Yes	NA	No
F1036	Test data	Tokyo	Healthy individuals with polyps	Female	72	19.18	NA	NA	NA	No	No	No	No	Yes	No	No	No	No	No	No	No	No	NA	No
F1037	Test data	Tokyo	Healthy individuals with polyps	Female	90	23.12	NA	NA	NA	No	No	No	Yes	Yes	No	No	No	No	No	No	Yes	No	NA	No
F1038	Test data	Tokyo	Healthy individuals with polyps	Male	83	24.2	NA	NA	NA	Yes	No	No	Yes	Yes	No	No	No	No	No	No	No	No	NA	No
F1039	Test data	Tokyo	Healthy individuals with polyps	Male	70	23.41	NA	NA	NA	Yes	No	No	Yes	Yes	Yes	No	No	No	No	No	No	Yes	NA	No
F1040	Test data	Tokyo	Healthy individuals with polyps	Male	67	24.16	NA	NA	NA	Yes	Yes	No	No	No	No	No	No	No	No	No	No	Yes	NA	No
F1041	Test data	Tokyo	Healthy individuals with polyps	Male	61	23.38	NA	NA	NA	Yes	Yes	No	No	No	No	No	No	No	No	No	No	No	NA	No
F1042	Test data	Tokyo	Healthy individuals with polyps	Female	48	21.77	NA	NA	NA	Yes	No	No	No	No	No	No	No	No	No	No	Yes	No	NA	No
F1043	Test data	Tokyo	Advanced adenoma patients	Female	63	21.77	NA	NA	NA	No	No	No	No	No	No	No	No	No	No	No	No	No	NA	No
F1044	Test data	Tokyo	Advanced adenoma patients	Male	71	23.53	NA	NA	NA	Yes	Yes	Yes	Yes	Yes	No	No	No	No	Yes	No	No	No	NA	No
F1045	Test data	Tokyo	Advanced adenoma patients	Female	86	26.13	NA	NA	NA	No	No	No	Yes	No	No	No	No	No	No	No	No	Yes	NA	No
F1046	Test data	Tokyo	Advanced adenoma patients	Male	61	27.3	NA	NA	NA	No	No	No	No	No	No	No	No	No	No	No	No	No	NA	No
F1047	Test data	Tokyo	Advanced adenoma patients	Male	69	24.35	NA	NA	NA	Yes	Yes	Yes	Yes	No	No	No	No	No	No	No	No	Yes	NA	No
F1048	Test data	Tokyo	Advanced adenoma patients	Male	53	21.31	NA	NA	NA	Yes	No	No	Yes	No	Yes	No	No	No	No	No	No	No	NA	No
F1049	Test data	Tokyo	Advanced adenoma patients	Male	52	22.07	NA	NA	NA	Yes	Yes	No	Yes	No	No	No	No	No	No	No	No	No	NA	No
F1050	Test data	Tokyo	Healthy individuals with polyps	Female	64	23.16	NA	NA	NA	Yes	Yes	No	No	No	No	No	No	No	No	No	No	No	False positive	No
F1051	Test data	Tokyo	Healthy individuals with polyps	Male	48	20.53	NA	NA	NA	No	No	No	No	No	No	No	No	No	Yes	No	No	Yes	False positive	No
F1052	Test data	Tokyo	Healthy individuals with polyps	Male	68	22.47	NA	NA	NA	No	No	No	No	No	No	No	Yes	No	No	No	No	Yes	False positive	No
F1053	Test data	Tokyo	Healthy individuals with polyps	Male	70	23.66	NA	NA	NA	No	Yes	Yes	No	No	No	No	No	No	No	No	No	No	False positive	No
F1054	Test data	Tokyo	Healthy individuals with polyps	Male	55	23.73	NA	NA	NA	No	Yes	No	No	No	Yes	No	No	No	Yes	No	No	No	NA	No
F1055	Test data	Tokyo	Healthy individuals with polyps	Male	62	25.83	NA	NA	NA	No	No	No	No	No	No	No	No	No	No	Yes	No	No	NA	No
F1056	Test data	Tokyo	Healthy individuals with polyps	Male	68	20.91	NA	NA	NA	No	No	No	No	No	No	No	No	No	No	No	No	No	NA	No
F1057	Test data	Tokyo	Healthy individuals with polyps	Male	46	27.86	NA	NA	NA	Yes	No	No	No	No	No	No	No	No	No	No	No	No	NA	No
F1058	Test data	Tokyo	Healthy individuals with polyps	Female	36	18.49	NA	NA	NA	No	No	No	No	No	No	No	No	No	No	No	No	No	NA	No
F1059	Test data	Tokyo	Healthy individuals with polyps	Female	57	23.32	NA	NA	NA	Yes	No	No	No	No	No	No	No	No	No	No	Yes	No	NA	No
F1060	Test data	Tokyo	Healthy individuals with polyps	Male	71	25.97	NA	NA	NA	Yes	No	No	Yes	Yes	No	No	No	No	No	No	No	No	NA	No
F1061	Test data	Tokyo	Healthy individuals with polyps	Male	45	21.55	NA	NA	NA	Yes	No	No	No	No	No	No	No	No	No	No	No	No	NA	No
F1062	Test data	Tokyo	Healthy individuals with polyps	Male	51	25.5	NA	NA	NA	Yes	Yes	No	No	No	No	No	No	No	No	No	No	No	NA	No
F1063	Test data	Tokyo	Healthy individuals with polyps	Female	60	19.09	NA	NA	NA	No	No	No	No	Yes	No	No	No	No	No	No	No	No	NA	No
F1064	Test data	Tokyo	Healthy individuals with polyps	Female	41	19.29	NA	NA	NA	Yes	No	No	No	No	No	No	No	No	No	No	No	No	NA	No
F1065	Test data	Tokyo	Healthy individuals with polyps	Male	53	25.71	NA	NA	NA	NA	NA	No	No	No	No	No	No	No	No	No	No	No	NA	No
F1066	Test data	Tokyo	Healthy individuals with polyps	Male	69	28.04	NA	NA	NA	Yes	No	No	Yes	Yes	No	No	No	No	No	No	No	No	NA	No
F1067	Test data	Tokyo	Healthy individuals with polyps	Male	70	27.32	NA	NA	NA	Yes	No	No	Yes	No	No	No	No	No	No	No	No	No	NA	No
F1068	Test data	Tokyo	Healthy individuals with polyps	Female	53	34.15	NA	NA	NA	No	No	No	Yes	No	No	No	No	No	No	No	No	No	NA	No
F1069	Test data	Tokyo	Healthy individuals with polyps	Female	68	20.72	NA	NA	NA	Yes	No	No	No	Yes	No	No	No	No	No	No	No	No	NA	No
F1070	Test data	Tokyo	Healthy individuals with polyps	Male	52	23.45	NA	NA	NA	Yes	No	No	No	Yes	No	No	No	No	No	No	No	No	NA	No
F1071	Test data	Tokyo	Healthy individuals with polyps	Male	53	19.5	NA	NA	NA	Yes	No	No	No	No	No	No	No	No	No	No	No	No	NA	No
F1072	Test data	Tokyo	Healthy individuals with polyps	Male	50	26.91	NA	NA	NA	Yes	Yes	No	No	No	No	No	No	Yes	No	No	No	No	NA	No
F1073	Test data	Tokyo	Healthy individuals with polyps	Male	52	25.22	NA	NA	NA	Yes	Yes	No	No	No	Yes	No	No	No	No	No	No	No	NA	No
F1074	Test data	Tokyo	Healthy individuals with polyps	Female	75	18.26	NA	NA	NA	No	No	No	No	No	No	No	No	No	No	No	No	Yes	NA	No
F1075	Test data	Tokyo	Healthy individuals with polyps	Male	65	26.15	NA	NA	NA	Yes	No	No	Yes	No	Yes	No	No	No	No	No	No	No	NA	No
F1076	Test data	Tokyo	Healthy individuals with polyps	Male	55	39.64	NA	NA	NA	No	No	Yes	Yes	Yes	No	No	No	No	No	No	No	No	NA	No
F1077	Test data	Tokyo	Healthy individuals with polyps	Female	58	21.03	NA	NA	NA	Yes	Yes	No	No	No	No	Yes	Yes	No	No	No	No	No	NA	No
F1078	Test data	Tokyo	Healthy individuals with polyps	Female	63	21.16	NA	NA	NA	Yes	Yes	No	No	Yes	No	Yes	Yes	No	No	No	Yes	Yes	NA	No
F1079	Test data	Tokyo	Healthy individuals with polyps	Male	66	25.99	NA	NA	NA	Yes	Yes	No	Yes	No	Yes	No	No	No	No	No	No	Yes	NA	No
F1080	Test data	Tokyo	Healthy individuals with polyps	Female	69	28.11	NA	NA	NA	Yes	No	No	Yes	No	No	Yes	Yes	Yes	No	No	No	No	NA	No
F1081	Test data	Tokyo	Healthy individuals with polyps	Male	60	25.16	NA	NA	NA	Yes	Yes	No	No	No	No	No	No	No	No	No	No	No	NA	No
F1082	Test data	Tokyo	Healthy individuals with polyps	Male	71	25.35	NA	NA	NA	NA	Yes	No	No	Yes	No	No	No	No	No	No	No	No	NA	No
F1083	Test data	Tokyo	Healthy individuals with polyps	Male	86	24.68	NA	NA	NA	Yes	No	Yes	No	Yes	No	No	No	No	No	No	No	No	NA	No
F1084	Test data	Tokyo	Advanced adenoma patients	Male	70	23.2	NA	NA	NA	Yes	No	No	No	No	No	No	No	Yes	No	No	No	No	NA	No
F1085	Test data	Tokyo	Advanced adenoma patients	Male	55	29.79	NA	NA	NA	Yes	No	No	Yes	No	No	No	No	No	No	No	No	No	NA	No
F1086	Test data	Tokyo	Advanced adenoma patients	Female	57	24.7	NA	NA	NA	Yes	No	No	No	No	No	No	No	No	No	No	No	Yes	NA	No
F1087	Test data	Tokyo	Advanced adenoma patients	Male	67	21.3	NA	NA	NA	Yes	No	No	No	No	No	No	No	No	Yes	No	No	No	NA	No
F1088	Test data	Tokyo	Advanced adenoma patients	Female	70	23.87	NA	NA	NA	No	No	No	Yes	Yes	No	No	No	No	No	No	No	No	NA	No
F1089	Test data	Tokyo	Advanced adenoma patients	Male	46	24.49	NA	NA	NA	Yes	No	No	No	No	No	No	No	No	No	No	No	No	NA	No
F1090	Test data	Tokyo	Advanced adenoma patients	Female	72	23.15	NA	NA	NA	Yes	Yes	No	No	Yes	No	No	No	No	No	No	No	No	NA	No
F1091	Test data	Tokyo	Advanced adenoma patients	Male	74	23.89	NA	NA	NA	Yes	No	No	Yes	Yes	No	No	No	No	No	No	No	No	NA	No
F1092	Test data	Tokyo	Advanced adenoma patients	Female	67	26.66	NA	NA	NA	Yes	No	No	No	No	No	No	No	No	No	No	No	No	NA	No
F1093	Test data	Tokyo	Advanced adenoma patients	Male	66	26.46	NA	NA	NA	Yes	No	No	Yes	No	No	No	No	No	No	No	No	Yes	NA	No
F1094	Test data	Tokyo	Advanced adenoma patients	Male	66	24.74	NA	NA	NA	Yes	No	No	No	No	No	No	No	No	No	No	No	No	NA	No
F1095	Test data	Tokyo	Advanced adenoma patients	Male	46	20.94	NA	NA	NA	Yes	No	No	No	No	No	No	No	No	No	No	No	No	NA	No
F1096	Test data	Tokyo	Advanced adenoma patients	Male	76	21.62	NA	NA	NA	No	Yes	No	Yes	Yes	Yes	No	No	No	No	No	No	No	NA	No
F1097	Test data	Tokyo	Advanced adenoma patients	Female	72	24.63	NA	NA	NA	No	No	No	No	No	No	No	No	No	No	No	No	No	NA	No
F1098	Test data	Tokyo	Advanced adenoma patients	Female	88	26.22	NA	NA	NA	Yes	No	No	Yes	No	No	No	No	No	No	No	No	No	NA	No
F1099	Test data	Tokyo	Advanced adenoma patients	Male	58	25.81	NA	NA	NA	Yes	No	No	No	No	No	No	No	No	No	No	No	No	NA	No
F1100	Test data	Tokyo	Healthy individuals with polyps	Male	43	32.46	NA	NA	NA	Yes	No	No	No	Yes	No	No	No	Yes	No	No	No	No	False positive	No
F1101	Test data	Tokyo	Healthy individuals with polyps	Male	45	21.25	NA	NA	NA	Yes	No	No	No	No	No	No	No	No	No	No	No	No	NA	No
F1102	Test data	Tokyo	Healthy individuals with polyps	Female	53	23.19	NA	NA	NA	Yes	No	No	Yes	Yes	No	No	No	No	No	No	No	No	NA	No
F1103	Test data	Tokyo	Healthy individuals with polyps	Male	56	21.95	NA	NA	NA	NA	NA	No	No	Yes	No	No	No	No	No	No	No	No	False positive	No
F1104	Test data	Tokyo	Healthy individuals with polyps	Female	63	26	NA	NA	NA	Yes	No	No	No	No	No	No	No	No	No	No	No	Yes	NA	No
F1105	Test data	Tokyo	Healthy individuals with polyps	Male	73	23.01	NA	NA	NA	Yes	No	Yes	No	Yes	No	No	No	No	No	No	No	No	NA	No
F1106	Test data	Tokyo	Healthy individuals with polyps	Male	53	22.74	NA	NA	NA	Yes	No	No	No	No	No	No	No	No	No	No	No	No	NA	No
F1107	Test data	Tokyo	Healthy individuals with polyps	Male	59	21.48	NA	NA	NA	Yes	No	No	No	No	No	No	No	Yes	No	No	No	No	NA	No
F1108	Test data	Tokyo	Healthy individuals with polyps	Female	58	18.34	NA	NA	NA	No	No	Yes	No	No	No	Yes	Yes	No	No	No	No	No	NA	No
F1109	Test data	Tokyo	Healthy individuals with polyps	Female	58	20.54	NA	NA	NA	Yes	Yes	No	No	No	No	No	No	No	Yes	No	Yes	Yes	NA	No
F1110	Test data	Tokyo	Healthy individuals with polyps	Male	49	24.8	NA	NA	NA	Yes	Yes	No	No	No	No	No	No	No	No	No	No	No	NA	No
F1111	Test data	Tokyo	Healthy individuals with polyps	Male	70	26.57	NA	NA	NA	Yes	Yes	No	No	No	No	No	No	No	No	No	No	No	NA	No
F1112	Test data	Tokyo	Healthy individuals with polyps	Male	64	28.43	NA	NA	NA	Yes	Yes	No	Yes	No	Yes	No	No	No	No	No	No	No	NA	No
F1113	Test data	Tokyo	Healthy individuals with polyps	Male	64	22.45	NA	NA	NA	Yes	Yes	No	No	No	No	No	No	No	No	No	No	No	NA	No
F1114	Test data	Tokyo	Healthy individuals with polyps	Female	65	21.42	NA	NA	NA	No	No	No	No	No	No	No	No	No	No	No	No	No	NA	No
F1115	Test data	Tokyo	Healthy individuals with polyps	Male	75	22.96	NA	NA	NA	No	Yes	Yes	No	No	No	No	No	No	No	No	No	No	NA	No
F1116	Test data	Tokyo	Healthy individuals with polyps	Male	44	22.65	NA	NA	NA	Yes	No	No	No	No	Yes	No	No	No	No	No	No	No	NA	No
F1117	Test data	Tokyo	Healthy individuals with polyps	Male	52	23	NA	NA	NA	Yes	Yes	No	No	No	No	No	No	No	No	No	No	No	NA	No
F1118	Test data	Tokyo	Healthy individuals with polyps	Male	64	20.21	NA	NA	NA	Yes	No	No	No	Yes	No	No	No	No	No	No	No	No	NA	No
F1119	Test data	Tokyo	Healthy individuals with polyps	Male	43	23.74	NA	NA	NA	Yes	No	No	No	No	Yes	No	No	No	No	No	No	No	NA	No
F1120	Test data	Tokyo	Healthy individuals with polyps	Male	59	24.68	NA	NA	NA	Yes	No	No	Yes	No	Yes	No	No	No	No	No	No	No	NA	No
F1121	Test data	Tokyo	Healthy individuals with polyps	Female	50	20.28	NA	NA	NA	Yes	No	No	No	No	No	No	No	No	No	No	No	No	NA	No
F1122	Test data	Tokyo	Healthy individuals with polyps	Female	58	32.87	NA	NA	NA	Yes	No	No	No	Yes	No	No	No	No	No	No	No	No	NA	No
F1123	Test data	Tokyo	Healthy individuals with polyps	Male	76	23.28	NA	NA	NA	Yes	No	No	Yes	No	No	No	No	Yes	No	No	No	Yes	NA	No
F1124	Test data	Tokyo	Healthy individuals with polyps	Male	73	23.01	NA	NA	NA	No	Yes	Yes	No	Yes	No	No	No	No	No	No	No	No	NA	No
F1125	Test data	Tokyo	Healthy individuals with polyps	Female	73	22.35	NA	NA	NA	No	No	No	Yes	No	No	No	No	No	No	No	No	No	NA	No
F1126	Test data	Tokyo	Healthy individuals with polyps	Male	60	20.55	NA	NA	NA	Yes	No	No	Yes	Yes	No	No	No	No	No	No	No	No	NA	No
F1127	Test data	Tokyo	Healthy individuals with polyps	Male	58	23.99	NA	NA	NA	Yes	Yes	No	No	Yes	No	No	No	No	No	No	No	Yes	NA	No
F1128	Test data	Tokyo	Healthy individuals with polyps	Male	66	21.02	NA	NA	NA	Yes	Yes	No	No	No	No	No	No	No	No	No	No	Yes	NA	No
F1129	Test data	Tokyo	Healthy individuals with polyps	Male	43	19.54	NA	NA	NA	Yes	Yes	No	No	No	No	No	No	No	No	No	No	No	NA	No
F1130	Test data	Tokyo	Healthy individuals with polyps	Male	61	24.64	NA	NA	NA	Yes	Yes	No	Yes	Yes	No	No	No	No	No	No	No	No	NA	No
F1131	Test data	Tokyo	Healthy individuals with polyps	Female	64	24.19	NA	NA	NA	No	No	Yes	Yes	Yes	No	No	No	No	No	No	No	No	NA	No
F1132	Test data	Tokyo	Advanced adenoma patients	Female	56	19.49	NA	NA	NA	Yes	No	No	No	No	No	No	No	No	Yes	No	No	No	NA	No
F1133	Test data	Tokyo	Advanced adenoma patients	Female	58	19.65	NA	NA	NA	No	No	No	No	No	No	No	No	No	No	No	No	No	NA	No
F1134	Test data	Tokyo	Advanced adenoma patients	Male	78	21.91	NA	NA	NA	Yes	No	No	Yes	No	No	No	No	No	Yes	No	No	Yes	NA	No
F1135	Test data	Tokyo	Advanced adenoma patients	Male	81	25.57	NA	NA	NA	No	No	No	Yes	Yes	No	No	No	No	No	No	No	No	NA	No
F1136	Test data	Tokyo	Advanced adenoma patients	Male	53	26.27	NA	NA	NA	Yes	Yes	No	No	No	No	No	No	No	No	No	No	No	NA	No
F1137	Test data	Tokyo	Advanced adenoma patients	Female	43	24.98	NA	NA	NA	No	Yes	No	No	No	No	No	No	No	No	No	No	No	NA	No
F1138	Test data	Tokyo	Advanced adenoma patients	Female	70	22.86	NA	NA	NA	No	No	No	No	No	No	No	No	No	No	No	No	No	NA	No
F1139	Test data	Tokyo	Advanced adenoma patients	Female	68	16.4	NA	NA	NA	Yes	No	No	No	No	No	Yes	Yes	No	No	No	Yes	No	NA	No
F1140	Test data	Tokyo	Advanced adenoma patients	Male	67	26.51	NA	NA	NA	Yes	No	No	No	No	No	No	No	No	No	No	No	No	NA	No
F1141	Test data	Tokyo	Advanced adenoma patients	Male	74	22.23	NA	NA	NA	Yes	Yes	No	No	No	No	No	Yes	No	No	No	No	No	NA	No
F1142	Test data	Tokyo	Advanced adenoma patients	Female	75	24.22	NA	NA	NA	Yes	No	No	Yes	No	No	No	No	No	No	No	No	No	NA	No
F1143	Test data	Tokyo	Advanced adenoma patients	Female	84	20.85	NA	NA	NA	No	No	No	Yes	No	No	No	No	No	No	No	No	No	NA	No
F1144	Test data	Tokyo	Advanced adenoma patients	Female	56	18.25	NA	NA	NA	No	No	No	No	No	No	No	No	No	No	No	No	No	NA	No
F1145	Test data	Tokyo	Advanced adenoma patients	Male	67	21.87	NA	NA	NA	Yes	No	No	No	No	No	No	No	No	No	No	No	No	NA	No
F1146	Test data	Tokyo	Advanced adenoma patients	Male	60	25.98	NA	NA	NA	Yes	No	No	Yes	No	No	No	No	No	No	No	No	No	NA	No
F1147	Test data	Tokyo	Advanced adenoma patients	Female	74	21.94	NA	NA	NA	Yes	No	No	Yes	No	No	Yes	No	No	No	No	Yes	No	NA	No
F1148	Test data	Tokyo	Advanced adenoma patients	Male	68	29.13	NA	NA	NA	Yes	No	Yes	No	Yes	No	No	No	No	No	No	No	No	NA	No
F1149	Test data	Tokyo	Healthy individuals with polyps	Female	42	19.99	NA	NA	NA	Yes	No	No	No	No	No	No	Yes	No	No	No	No	No	NA	No
F1150	Test data	Tokyo	Healthy individuals with polyps	Female	54	18.51	NA	NA	NA	Yes	No	No	No	No	No	No	No	No	No	No	No	No	NA	No
F1151	Test data	Tokyo	Healthy individuals with polyps	Male	53	27.25	NA	NA	NA	Yes	No	No	No	No	No	No	No	No	No	No	No	No	NA	No
F1152	Test data	Tokyo	Healthy individuals with polyps	Female	58	21.88	NA	NA	NA	Yes	No	No	No	No	No	No	No	No	No	No	No	No	NA	No
F1153	Test data	Tokyo	Advanced adenoma patients	Male	51	24.34	NA	NA	NA	Yes	No	No	Yes	No	No	No	No	No	Yes	No	No	No	NA	No
F1154	Test data	Tokyo	Advanced adenoma patients	Male	61	23.18	NA	NA	NA	Yes	Yes	No	No	No	No	No	No	No	No	No	No	No	NA	No
F1155	Test data	Tokyo	Healthy individuals with polyps	Female	53	22.53	NA	NA	NA	Yes	No	No	No	No	No	No	No	No	No	No	No	No	False positive	No
F1156	Test data	Tokyo	Healthy individuals with polyps	Male	61	28.38	NA	NA	NA	No	No	No	No	No	No	No	No	No	No	No	No	No	NA	No
F1157	Test data	Tokyo	Healthy individuals with polyps	Male	55	23.03	NA	NA	NA	NA	NA	Yes	No	Yes	No	No	No	No	No	No	No	No	NA	No
F1158	Test data	Tokyo	Healthy individuals with polyps	Male	74	23.66	NA	NA	NA	Yes	No	No	No	No	No	No	Yes	No	No	No	No	No	NA	No
F1159	Test data	Tokyo	Healthy individuals with polyps	Male	53	22.49	NA	NA	NA	Yes	No	No	No	No	No	No	No	No	No	No	No	No	NA	No
F1160	Test data	Tokyo	Healthy individuals with polyps	Male	64	25.54	NA	NA	NA	No	No	No	No	Yes	No	No	No	No	No	No	No	No	NA	No
F1161	Test data	Tokyo	Healthy individuals with polyps	Male	50	27.47	NA	NA	NA	Yes	No	Yes	Yes	No	Yes	No	No	No	No	No	No	No	NA	No
F1162	Test data	Tokyo	Healthy individuals with polyps	Male	65	27.68	NA	NA	NA	Yes	No	No	No	No	No	No	No	No	No	No	No	No	NA	No
F1163	Test data	Tokyo	Healthy individuals with polyps	Female	57	22.45	NA	NA	NA	No	Yes	NA	NA	NA	NA	NA	NA	NA	NA	NA	NA	NA	NA	No
F1164	Test data	Tokyo	Healthy individuals with polyps	Male	70	29.72	NA	NA	NA	No	Yes	No	Yes	No	No	No	No	No	No	No	No	No	NA	No
F1165	Test data	Tokyo	Healthy individuals with polyps	Female	43	NA	NA	NA	NA	No	Yes	No	No	No	No	No	No	No	Yes	No	Yes	No	NA	No
F1166	Test data	Tokyo	Healthy individuals with polyps	Male	66	28.8	NA	NA	NA	Yes	Yes	No	Yes	No	No	No	Yes	No	No	No	No	No	NA	No
F1167	Test data	Tokyo	Advanced adenoma patients	Female	67	20.16	NA	NA	NA	No	No	No	No	No	No	No	No	No	Yes	No	Yes	No	NA	No
F1168	Test data	Tokyo	Advanced adenoma patients	Male	88	23.42	NA	NA	NA	Yes	No	No	No	No	Yes	No	No	No	Yes	No	No	No	NA	No
F1169	Test data	Tokyo	Advanced adenoma patients	Male	59	23.88	NA	NA	NA	Yes	No	No	No	No	No	No	No	No	No	No	No	No	NA	No
F1170	Test data	Tokyo	Advanced adenoma patients	Male	72	21.32	NA	NA	NA	Yes	No	No	No	No	Yes	No	No	No	No	No	No	No	NA	No
F1171	Test data	Tokyo	Advanced adenoma patients	Male	85	21.13	NA	NA	NA	No	No	No	No	No	No	No	No	No	No	No	No	No	NA	No
F1172	Test data	Tokyo	Advanced adenoma patients	Male	44	21.53	NA	NA	NA	No	No	No	No	No	No	No	No	No	Yes	No	No	No	NA	No
F1173	Test data	Tokyo	Advanced adenoma patients	Female	76	24.58	NA	NA	NA	No	No	No	No	No	No	No	No	No	No	No	Yes	Yes	NA	No
F1174	Test data	Tokyo	Advanced adenoma patients	Male	57	22.02	NA	NA	NA	Yes	Yes	No	No	No	No	No	No	No	No	No	No	No	NA	No
F1175	Test data	Tokyo	Advanced adenoma patients	Male	63	24.61	NA	NA	NA	Yes	No	No	No	No	Yes	No	No	No	No	No	No	Yes	NA	No
F1176	Test data	Tokyo	Advanced adenoma patients	Female	57	18.53	NA	NA	NA	Yes	No	No	No	No	No	No	No	No	No	No	No	Yes	NA	No
F1177	Test data	Tokyo	Advanced adenoma patients	Male	52	19.58	NA	NA	NA	Yes	No	No	No	No	No	No	No	No	No	No	No	No	NA	No
F1178	Test data	Tokyo	Advanced adenoma patients	Female	40	NA	NA	NA	NA	No	No	No	No	No	No	No	No	No	No	No	No	No	NA	No
F1179	Test data	Tokyo	Advanced adenoma patients	Male	84	26.48	NA	NA	NA	Yes	No	No	No	No	No	No	No	No	No	No	No	No	NA	No
F1180	Test data	Tokyo	Advanced adenoma patients	Male	39	25.06	NA	NA	NA	Yes	No	No	No	No	No	No	No	No	No	No	No	No	NA	No
F1181	Test data	Tokyo	Healthy individuals with polyps	Male	56	22.01	NA	NA	NA	No	Yes	No	No	Yes	Yes	No	No	No	No	No	No	No	False positive	No
F1182	Test data	Tokyo	Healthy individuals with polyps	Female	72	27.47	NA	NA	NA	No	No	No	Yes	Yes	No	Yes	No	No	Yes	No	No	No	False positive	No
F1183	Test data	Tokyo	Healthy individuals with polyps	Female	55	23.32	NA	NA	NA	Yes	No	No	Yes	Yes	No	No	No	No	No	No	No	Yes	False positive	No
F1184	Test data	Tokyo	Healthy individuals with polyps	Male	49	25.95	NA	NA	NA	Yes	No	No	Yes	Yes	Yes	No	No	No	No	No	No	No	NA	No
F1185	Test data	Tokyo	Healthy individuals with polyps	Female	66	20.63	NA	NA	NA	Yes	No	No	Yes	Yes	No	No	No	No	No	No	No	Yes	NA	No
F1186	Test data	Tokyo	Healthy individuals with polyps	Male	49	23.21	NA	NA	NA	Yes	No	No	No	Yes	Yes	No	No	No	No	No	No	No	NA	No
F1187	Test data	Tokyo	Healthy individuals with polyps	Female	67	18.03	NA	NA	NA	Yes	No	No	No	Yes	No	Yes	Yes	No	No	No	No	No	NA	No
F1188	Test data	Tokyo	Healthy individuals with polyps	Male	68	28.11	NA	NA	NA	Yes	No	No	Yes	No	No	No	No	No	No	No	No	No	NA	No
F1189	Test data	Tokyo	Healthy individuals with polyps	Male	61	21.95	NA	NA	NA	Yes	NA	No	No	No	No	No	No	No	Yes	No	No	No	NA	No
F1190	Test data	Tokyo	Healthy individuals with polyps	Male	64	20.35	NA	NA	NA	Yes	No	Yes	No	No	No	No	No	No	Yes	No	No	No	NA	No
F1191	Test data	Tokyo	Healthy individuals with polyps	Female	46	23.2	NA	NA	NA	Yes	No	No	No	No	No	No	No	No	No	No	No	No	NA	No
F1192	Test data	Tokyo	Healthy individuals with polyps	Male	58	24.04	NA	NA	NA	Yes	No	No	Yes	No	No	No	No	No	No	No	No	No	NA	No
F1193	Test data	Tokyo	Healthy individuals with polyps	Female	63	20.36	NA	NA	NA	Yes	Yes	No	No	No	No	No	No	No	No	No	Yes	No	NA	No
F1194	Test data	Tokyo	Healthy individuals with polyps	Male	62	29	NA	NA	NA	Yes	Yes	No	Yes	No	No	No	No	No	No	No	No	No	NA	No
F1195	Test data	Tokyo	Healthy individuals with polyps	Male	51	22.13	NA	NA	NA	Yes	No	No	No	Yes	No	No	No	No	No	No	No	No	NA	No
F1196	Test data	Tokyo	Healthy individuals with polyps	Male	45	26.14	NA	NA	NA	Yes	No	No	No	No	No	No	No	No	No	No	No	No	NA	No
F1197	Test data	Tokyo	Healthy individuals with polyps	Female	56	21.1	NA	NA	NA	Yes	No	No	No	No	No	No	No	No	No	No	No	No	NA	No
F1198	Test data	Tokyo	Healthy individuals with polyps	Male	51	27.02	NA	NA	NA	Yes	Yes	No	Yes	No	No	No	No	No	No	No	No	No	NA	No
F1199	Test data	Tokyo	Healthy individuals with polyps	Female	69	20.96	NA	NA	NA	Yes	No	No	Yes	No	No	No	No	No	No	No	No	No	NA	No
F1200	Test data	Tokyo	Healthy individuals with polyps	Male	72	20.43	NA	NA	NA	Yes	No	No	Yes	No	No	No	No	No	No	No	No	Yes	NA	No
F1201	Test data	Tokyo	Healthy individuals with polyps	Male	61	21.35	NA	NA	NA	Yes	No	No	No	Yes	No	No	No	No	Yes	No	No	Yes	NA	No
F1202	Test data	Tokyo	Healthy individuals with polyps	Male	64	24.84	NA	NA	NA	Yes	No	No	Yes	No	No	No	No	No	No	No	No	Yes	NA	No
F1203	Test data	Tokyo	Healthy individuals with polyps	Female	75	20.67	NA	NA	NA	No	No	No	No	No	No	No	No	No	No	No	No	No	NA	No
F1204	Test data	Tokyo	Healthy individuals with polyps	Male	38	23.52	NA	NA	NA	Yes	Yes	No	No	No	No	No	No	No	No	No	No	No	NA	No
F1205	Test data	Tokyo	Healthy individuals with polyps	Male	55	21.47	NA	NA	NA	Yes	Yes	No	No	No	Yes	No	No	No	No	No	No	No	NA	No
F1206	Test data	Tokyo	Healthy individuals with polyps	Female	50	22.57	NA	NA	NA	Yes	Yes	No	Yes	Yes	Yes	No	No	No	No	No	No	Yes	NA	No
F1207	Test data	Tokyo	Healthy individuals with polyps	Male	55	20.63	NA	NA	NA	Yes	Yes	No	No	No	No	No	No	No	No	No	No	No	NA	No
F1208	Test data	Tokyo	Healthy individuals with polyps	Male	63	24.01	NA	NA	NA	Yes	Yes	No	Yes	Yes	No	No	No	No	Yes	No	No	No	NA	No
F1209	Test data	Tokyo	Healthy individuals with polyps	Male	76	28.09	NA	NA	NA	Yes	Yes	No	Yes	Yes	No	No	No	No	No	No	No	Yes	NA	No
F1210	Test data	Tokyo	Healthy individuals with polyps	Male	79	34.68	NA	NA	NA	No	Yes	No	Yes	No	No	No	No	No	No	No	No	Yes	NA	No
F1211	Test data	Tokyo	Advanced adenoma patients	Male	69	23.16	NA	NA	NA	Yes	No	No	Yes	No	No	No	No	No	Yes	No	No	No	NA	No
F1212	Test data	Tokyo	Advanced adenoma patients	Female	79	18.99	NA	NA	NA	No	No	No	Yes	No	No	No	No	No	No	No	No	No	NA	No
F1213	Test data	Tokyo	Advanced adenoma patients	Female	53	22.61	NA	NA	NA	Yes	Yes	No	No	No	No	No	No	No	No	No	No	No	NA	No
F1214	Test data	Tokyo	Advanced adenoma patients	Female	47	17.61	NA	NA	NA	No	No	No	No	No	No	No	No	No	No	No	No	No	NA	No
F1215	Test data	Tokyo	Advanced adenoma patients	Male	74	24.47	NA	NA	NA	Yes	No	No	Yes	No	No	No	No	No	No	No	No	No	NA	No
F1216	Test data	Tokyo	Advanced adenoma patients	Male	54	22.51	NA	NA	NA	Yes	No	No	Yes	No	No	No	No	No	No	No	No	No	NA	No
F1217	Test data	Tokyo	Advanced adenoma patients	Female	52	24.42	NA	NA	NA	Yes	No	No	No	No	No	No	No	No	No	No	Yes	No	NA	No
F1218	Test data	Tokyo	Advanced adenoma patients	Male	62	25.64	NA	NA	NA	Yes	No	No	Yes	No	No	No	No	No	No	No	No	No	NA	No
F1219	Test data	Tokyo	Advanced adenoma patients	Female	51	20.48	NA	NA	NA	No	No	No	No	No	No	No	No	No	No	No	No	No	NA	No
F1220	Test data	Tokyo	Advanced adenoma patients	Male	60	24.74	NA	NA	NA	Yes	Yes	No	Yes	No	No	No	No	No	No	No	No	No	NA	No
F1221	Test data	Tokyo	Advanced adenoma patients	Male	80	22.43	NA	NA	NA	No	No	No	Yes	No	No	No	No	No	No	No	No	No	NA	No
F1222	Test data	Tokyo	Advanced adenoma patients	Female	70	25.4	NA	NA	NA	No	No	No	No	Yes	No	No	No	No	No	No	No	No	NA	No
F1223	Test data	Tokyo	Advanced adenoma patients	Male	50	19.39	NA	NA	NA	Yes	Yes	No	No	No	No	No	No	No	No	No	No	No	NA	No
